# Supplementary material for: Salinity Drives Functional and Taxonomic Diversities in Global Water Metagenomes
Source: Front Microbiol. 2021 Nov 1;12:719725. doi: 10.3389/fmicb.2021.719725 (PMC8591284; doi:10.3389/fmicb.2021.719725)
Supplement: Supplementary file 2 [file Data_Sheet_2.XLSX]

## Sheet: Metadata_938
Supplementary Table S1. Information of 938 water metagenomes. Data are extracted from 55 publications used in this study including author name, metagenome ID, sample name, study ID, location, country, latitude and longitude, sequence, base pair, and biome.
No	Publication	MG-RAST ID	Name	Study	Location	Country	Latitude	Longitude	Sequence	Sequence bp	Biome
1	An EST 2013	mgm4559933.3	2012TP5.illumina454.contigs.200	mgp2360	Ft. McMurray, Alberta	Canada	57.02	-111.55	1086860	619567572	Groundwater
2	An EST 2013	mgm4527898.3	2012TP6_6m.illumina.contigs	mgp2360	Alberta	Canada	57.02	-111.55	2390992	1282251329	Groundwater
3	An EST 2013	mgm4559934.3	ENCANA_PIPELINE.454Illumina.contig.200	mgp2360	Ft. McMurray, Alberta	Canada	55.07	-110.53	480319	290088400	Groundwater
4	An EST 2013	mgm4470909.3	GV_TDS_TP6_30ft_2008 454 QC Reads	mgp2360	Alberta	Canada	57.02	-111.55	535415	222457751	Groundwater
5	An EST 2013	mgm4564417.3	MindOilSands.contigs.200	mgp2360	Fort McMurray, Alberta	Canada	56.97	-111.39	844717	382085821	Groundwater
6	An EST 2013	mgm4559936.3	PAS_821.illumina454	mgp2360	Fort McMurray, Alberta	Canada	55.07	-110.53	445052	273327396	Groundwater
7	An EST 2013	mgm4470910.3	Pond6_2008_2010 454 QC Reads	mgp2360	Alberta	Canada	57.02	-111.55	862499	360570684	Groundwater
8	An EST 2013	mgm4470907.3	Pond6_2010 454 QC Reads	mgp2360	Alberta	Canada	57.02	-111.55	327084	138112933	Groundwater
9	An EST 2013	mgm4492624.3	SyncrudeWestPit2011 454 QC reads	mgp2360	Athabasca oil sands	Canada	57.02	-111.55	543947	210443246	Groundwater
10	An EST 2013	mgm4470906.3	Tar-D 454 QC Reads	mgp2360	La Brea	Trinidad and Tobago	10.2393	-61.605	378465	124377828	Groundwater
11	An EST 2013	mgm4492774.3	TP62008 454 newbler assembly contigs and singletons	mgp2360	Alberta	Canada	57.02	-111.55	321295	143156242	Groundwater
12	An EST 2013	mgm4492776.3	TP62008and2010 454 newbler assembly contigs and singletons	mgp2360	Alberta	Canada	57.02	-111.55	517198	232141718	Groundwater
13	An EST 2013	mgm4492775.3	TP62010 454 newbler assembly contigs and singletons	mgp2360	Alberta	Canada	57.02	-111.55	241155	105178334	Groundwater
14	An EST 2013	mgm4507669.3	WIP-PD_SYN_TP_WS_002_003_071511 454 QC Reads	mgp2360	Syncrude, Ft.McMurray, Alberta	Canada	57.02	-111.55	434372	239845381	Groundwater
15	Angly PB 2006	mgm4441621.3	Arctic Canada	mgp7	Canadian Arctic	Canada	70.6933	-136.423	688590	68276453	Marine seawater
16	Angly PB 2006	mgm4441622.3	Arctic Chukchi	mgp7	Arctic Chukchi	Russia	73.1617	159.447	688590	68276453	Marine seawater
17	Angly PB 2006	mgm4441623.3	Bay of British Columbia	mgp7	Bay of British Columbia	Canada	49.705	-124.352	416456	42535763	Coastal seawater
18	Angly PB 2006	mgm4441624.3	Sargasso Sea	mgp7	Sargasso Sea	USA	32.1667	-64.5	399343	41653979	Marine seawater
19	Angly PB 2006	mgm4441625.3	Gulf of Mexico - Eastern	mgp7	Eastern Gulf of Mexico	USA	25.895	-85.18	263908	26809683	Marine seawater
20	Angly PB 2006	mgm4441625.4	Gulf of Mexico - Northeastern	mgp7	Northeastern Gulf of Mexico	USA	28.258	-87.6733	263908	26809683	Marine seawater
21	Angly PB 2006	mgm4441626.3	Gulf of Mexico - Texas Coast	mgp7	Texas Coast, Gulf of Mexico	USA	28.0567	-94.066	263908	26809683	Marine seawater
22	Angly PB 2006	mgm4441627.3	Gulf of Mexico - Western	mgp7	Western Gulf of Mexico	USA	26.205	-93.9417	263908	26809683	Marine seawater
23	Angly PB 2006	mgm4441628.3	Gulf of Mexico - Texas Coast	mgp7	Texas Coast, Gulf of Mexico	USA	28.0567	-94.066	263908	26809683	Marine seawater
24	Angly PB 2006	mgm4441629.3	Gulf of Mexico - Northeastern	mgp7	Northeastern Gulf of Mexico	USA	28.258	-87.6733	263908	26809683	Marine seawater
25	Angly PB 2006	mgm4440304.3	GOMVir1994to2001	mgp58	Gulf of Mexico	USA	28.0567	-94.066	263908	26809683	Marine seawater
26	Angly PB 2006	mgm4440305.3	BBCVir1996to2004	mgp58	Strait of Georgia and adjacent inlets, Barclay Sound	Canada	49.705	-124.352	416456	42535763	Coastal seawater
27	Angly PB 2006	mgm4440306.3	ArcticVir2002	mgp58	the Arctic Ocean, the Strait of Georgia	Canada	49.705	-124.352	688590	68276453	Coastal seawater
28	Angly PB 2006	mgm4440322.3	SARVir20050630	mgp58	Sargasso Sea, Hydrostation S	USA	32.1667	-64.5	399343	41653979	Marine seawater
29	Baral EST 2018	mgm4742954.3	2014_DW1_AC2_DW_S11_R	mgp80013	Lincoln, NE	USA	40.8061	-96.6861	26148901	3737340867	Surface freshwater
30	Baral EST 2018	mgm4753763.3	2014_IWW3_C18_Culv_Wtr_S5_R	mgp80013	Lincoln, NE	USA	40.7842	-96.6433	21448833	3062764373	Surface freshwater
31	Baral EST 2018	mgm4754113.3	2014_WW1_AC2_DL_S6_R	mgp80013	Lincoln, NE	USA	40.8061	-96.6861	21873672	3048502005	Surface freshwater
32	Baral EST 2018	mgm4754114.3	2014_WW2_AC2_DL_S7_R	mgp80013	Lincoln, NE	USA	40.8061	-96.6861	17730034	2547757124	Surface freshwater
33	Baral EST 2018	mgm4754248.3	2015_Scat_Theresa_St_Sewage_01_S21_R	mgp80013	Lincoln, NE	USA	40.8385	-96.6877	26039692	3661769512	Urban wastewater
34	Baral EST 2018	mgm4754406.3	2015_Scat_Theresa_St_Sewage_02_S22_R	mgp80013	Lincoln, NE	USA	40.8385	-96.6877	28438369	4020479831	Urban wastewater
35	Baral EST 2018	mgm4754463.3	2014_DW3_AC2_DW_S12_R	mgp80013	Lincoln, NE	USA	40.8061	-96.6861	21330418	3058403871	Surface freshwater
36	Baral EST 2018	mgm4754464.3	2014_DW4_AC2_DW_S13_R	mgp80013	Lincoln, NE	USA	40.8061	-96.6861	24689190	3491508972	Surface freshwater
37	Baral EST 2018	mgm4754519.3	2014_IWW3_C4_Culv_Wtr_S4_R	mgp80013	Lincoln, NE	USA	40.8017	-96.6799	18332825	2634699630	Surface freshwater
38	Baral EST 2018	mgm4754900.3	2015_WW5_C4_Culv_Wtr_S25_R	mgp80013	Lincoln, NE	USA	40.8017	-96.6799	20229896	2847543352	Surface freshwater
39	Baral EST 2018	mgm4754901.3	2015_WW5_C7_Culv_Wtr_S26_R	mgp80013	Lincoln, NE	USA	40.7954	-96.6707	23163031	3178532578	Surface freshwater
40	Baral EST 2018	mgm4754902.3	2015_WW5_C18_Culv_Wtr_S27_R	mgp80013	Lincoln, NE	USA	40.7842	-96.6433	26607463	3758894159	Surface freshwater
41	Baral EST 2018	mgm4754903.3	2015_WW6_C7_Culv_Wtr_S28_R	mgp80013	Lincoln, NE	USA	40.7954	-96.6707	17819741	2537295665	Surface freshwater
42	Baral EST 2018	mgm4755173.3	2015_WW1_AC2_DL_S29_R	mgp80013	Lincoln, NE	USA	40.8061	-96.6861	18507106	2627000733	Surface freshwater
43	Baral EST 2018	mgm4755174.3	2015_WW2_AC2_DL_S30_R	mgp80013	Lincoln, NE	USA	40.8061	-96.6861	19696743	2791851301	Surface freshwater
44	Baral EST 2018	mgm4755175.3	2015_WW3_AC2_DL_S31_R	mgp80013	Lincoln, NE	USA	40.8061	-96.6861	17205038	2448923915	Surface freshwater
45	Baral EST 2018	mgm4755527.3	2015_DW1_AC2_DW_S36_R	mgp80013	Lincoln, NE	USA	40.8061	-96.6861	30822996	4385742112	Surface freshwater
46	Baral EST 2018	mgm4755528.3	2015_DW4_AC2_DW_S37_R	mgp80013	Lincoln, NE	USA	40.8061	-96.6861	30718511	4313489372	Surface freshwater
47	Baral EST 2018	mgm4755664.3	2016_DW1_AC2_DW_S47_R	mgp80013	Lincoln, NE	USA	40.8061	-96.6861	36101180	5075462694	Surface freshwater
48	Baral EST 2018	mgm4755667.3	2016_DW3_AC2_DW_S48_R	mgp80013	Lincoln, NE	USA	40.8061	-96.6861	29381379	4168257357	Surface freshwater
49	Baral EST 2018	mgm4755755.3	2016_WW1_AC2_DL_S39_R	mgp80013	Lincoln, NE	USA	40.8061	-96.6861	26795193	3798919025	Surface freshwater
50	Baral EST 2018	mgm4755756.3	2016_WW2_AC2_DL_S40_R	mgp80013	Lincoln, NE	USA	40.8061	-96.6861	24713913	3500517581	Surface freshwater
51	Baral EST 2018	mgm4755757.3	2016_WW3_AC2_DL_S41_R	mgp80013	Lincoln, NE	USA	40.8061	-96.6861	24442284	3449808421	Surface freshwater
52	Baral EST 2018	mgm4755759.3	2016_DW4_AC2_DW_S49_R	mgp80013	Lincoln, NE	USA	40.8061	-96.6861	35926365	5017252021	Surface freshwater
53	Beaton FIM 2016	mgm4606815.3	CRG3_6	mgp11978	Eastern Ontario	Canada	46.0478	-77.41	30462135	8216504286	Groundwater
54	Beaton FIM 2016	mgm4606816.3	CRG6_11	mgp11978	Eastern Ontario	Canada	46.0478	-77.41	18763429	4994011749	Groundwater
55	Beaton FIM 2016	mgm4606817.3	CRG6_3	mgp11978	Eastern Ontario	Canada	46.0478	-77.41	24199664	6487525733	Groundwater
56	Beaton FIM 2016	mgm4606818.3	CRG6_4	mgp11978	Eastern Ontario	Canada	46.0478	-77.41	18641940	5008310639	Groundwater
57	Beaton FIM 2016	mgm4606856.3	CRG18_B	mgp11978	Eastern Ontario	Canada	46.0478	-77.41	25251909	6757345052	Groundwater
58	Beaton FIM 2016	mgm4606871.3	CRG6_5	mgp11978	Eastern Ontario	Canada	46.0478	-77.41	32331639	8641158552	Groundwater
59	Beaton FIM 2016	mgm4606957.3	CRG18_Top	mgp11978	Eastern Ontario	Canada	46.0478	-77.41	33018161	8784712947	Groundwater
60	Beaton FIM 2016	mgm4606964.3	CRG3_8	mgp11978	Eastern Ontario	Canada	46.0478	-77.41	26937969	7215148255	Groundwater
61	Beaton FIM 2016	mgm4607040.3	CRG3_11	mgp11978	Eastern Ontario	Canada	46.0478	-77.41	28922638	7898088002	Groundwater
62	Beaton FIM 2016	mgm4607056.3	CRG3_14	mgp11978	Eastern Ontario	Canada	46.0478	-77.41	34905283	9371922469	Groundwater
63	Beaton FIM 2016	mgm4608555.3	CRG9_12	mgp11978	Eastern Ontario	Canada	46.0478	-77.41	54517767	14425288886	Groundwater
64	Beaton FIM 2016	mgm4609351.3	CRG9_11	mgp11978	Eastern Ontario	Canada	46.0478	-77.41	43963387	11704844345	Groundwater
65	Beaton FIM 2016	mgm4609352.3	CRG9_8	mgp11978	Eastern Ontario	Canada	46.0478	-77.41	33482407	8992910015	Groundwater
66	Beaton FIM 2016	mgm4610088.3	CRG9_5	mgp11978	Eastern Ontario	Canada	46.0478	-77.41	39492732	10643829193	Groundwater
67	Bowman FEMS ME 2014	mgm4537102.3	JB42_AGTCAA_L001_R1_001	mgp6099	Barrow, AK	USA	71.3682	-156.698	9882191	998101291	Coastal seawater
68	Bowman FEMS ME 2014	mgm4537104.3	JB44_AGTTCC_L002_R1_001	mgp6099	Barrow, AK	USA	71.3682	-156.698	21012180	2122230180	Coastal seawater
69	Bruce PO 2012	mgm4447483.3	California	mgp4558	Abrolhos Reefs	Brazil	-17.4784	-39.0281	167513	74889416	Coastal seawater
70	Bruce PO 2012	mgm4447551.3	PAB5	mgp4558	Abrolhos Reefs	Brazil	-17.4784	-39.0281	126741	53914839	Coastal seawater
71	Bruce PO 2012	mgm4447862.3	Timbebas	mgp4558	Abrolhos Reefs	Brazil	-17.4784	-39.0281	149734	58969826	Coastal seawater
72	Bruce PO 2012	mgm4453304.3	Timbebas 2010	mgp4558	Abrolhos Reefs	Brazil	-17.4784	-39.0281	67439	27057181	Coastal seawater
73	Bruce PO 2012	mgm4453305.3	Pedra do Leste 2010	mgp4558	Abrolhos Reefs	Brazil	-17.7837	-39.0514	31365	13219777	Coastal seawater
74	Bruce PO 2012	mgm4453371.3	PAB5 2010	mgp4558	Abrolhos Reefs	Brazil	-17.4784	-39.0281	79476	29639075	Coastal seawater
75	Bruce PO 2012	mgm4453372.3	Sebastiao Gomes 2010	mgp4558	Abrolhos Reefs	Brazil	-17.9118	-39.1294	39792	11785037	Coastal seawater
76	Bruce PO 2012	mgm4562962.3	ECtrl_Bur_Rasa	mgp9023	Abrolhos	Brazil	-17.9	-39	2927179	565986037	Coastal seawater
77	Bruce PO 2012	mgm4562963.3	EFarol2011	mgp9023	Abrolhos	Brazil	-17.9	-39	5309048	1111783405	Coastal seawater
78	Bruce PO 2012	mgm4562964.3	ESG2011	mgp9023	Abrolhos	Brazil	-17.9	-39	1077500	223498572	Coastal seawater
79	Bruce PO 2012	mgm4562965.3	ESt_Barb2011a	mgp9023	Abrolhos	Brazil	-17.9	-39	323883	68006354	Coastal seawater
80	Bruce PO 2012	mgm4562966.3	ETimbebas2012	mgp9023	Abrolhos	Brazil	-17.9	-39	933142	149255589	Coastal seawater
81	Bruce PO 2012	mgm4563582.3	EBur_Rasa2012	mgp9023	Abrolhos	Brazil	-17.9	-39	1943193	324123509	Coastal seawater
82	Bruce PO 2012	mgm4563583.3	EPAB2011	mgp9023	Abrolhos	Brazil	-17.9	-39	3353950	657983006	Coastal seawater
83	Bruce PO 2012	mgm4563584.3	EPAB2012	mgp9023	Abrolhos	Brazil	-17.9	-39	870827	182837271	Coastal seawater
84	Bruce PO 2012	mgm4563585.3	EPNorte	mgp9023	Abrolhos	Brazil	-17.9	-39	718966	143165864	Coastal seawater
85	Bruce PO 2012	mgm4563586.3	ESG2012b	mgp9023	Abrolhos	Brazil	-17.9	-39	317408	67969717	Coastal seawater
86	Dang EST 2018	mgm4795328.3	1_35_S1_L001_R	mgp85603	San Antonio, TX	USA	29.424	-98.493	5301996	1263293418	Groundwater
87	Dang EST 2018	mgm4795329.3	3_514_S7_L001_R	mgp85603	San Antonio, TX	USA	29.424	-98.493	5934109	1415748545	Groundwater
88	Dang EST 2018	mgm4795332.3	2_113_S4_L001_R	mgp85603	San Antonio, TX	USA	29.424	-98.493	6185927	1477043926	Groundwater
89	Dang EST 2018	mgm4795333.3	5_MW3_S13_L001_R	mgp85603	Tulsa, OK	USA	36.154	-98.992	6872780	1557192318	Groundwater
90	Dang EST 2018	mgm4795334.3	4_MW2_S10_L001_R	mgp85603	Tulsa, OK	USA	36.154	-95.992	5691547	1354994184	Groundwater
91	Dang EST 2018	mgm4795335.3	12_AW1_S11_L001_R	mgp85603	Quantico, VA	USA	38.523	-77.29	233177	52766310	Groundwater
92	Dang EST 2018	mgm4795339.3	11_PMW2_S8_L001_R	mgp85603	Quantico, VA	USA	38.523	-77.29	662422	152444028	Groundwater
93	Dang EST 2018	mgm4795340.3	7_IW3_S19_L001_R	mgp85603	Tulsa, OK	USA	36.154	-98.992	5889710	1411721947	Groundwater
94	Dang EST 2018	mgm4795341.3	8_IW4_S21_L001_R	mgp85603	Tulsa, OK	USA	36.154	-98.992	6938129	1582016862	Groundwater
95	Dang EST 2018	mgm4795342.3	6_MW4_S16_L001_R	mgp85603	Tulsa, OK	USA	36.154	-98.992	6200534	1477341710	Groundwater
96	Dang EST 2018	mgm4795673.3	9_IW5_S2_L001_R	mgp85603	Tulsa, OK	USA	36.154	-98.992	7800767	1790118195	Groundwater
97	Dang EST 2018	mgm4795675.3	10_CW2_S5_L001_R	mgp85603	Quantico, VA	USA	38.523	-77.29	5171923	1243299923	Groundwater
98	Dang EST 2018	mgm4795676.3	15_114_S20_L001_R	mgp85603	Edison, NJ	USA	40.518	-74.412	6174464	1480572315	Groundwater
99	Dang EST 2018	mgm4795677.3	16_303S_S22_L001_R	mgp85603	Edison, NJ	USA	40.518	-74.412	5824346	1390094327	Groundwater
100	Dang EST 2018	mgm4795678.3	14_PMW4_S17_L001_R	mgp85603	Quantico, VA	USA	38.523	-77.29	5429417	1302989669	Groundwater
101	Dang EST 2018	mgm4795679.3	13_MW15R_S14_L001_R	mgp85603	Quantico, VA	USA	38.523	-77.29	6710609	1598803580	Groundwater
102	Dang EST 2018	mgm4795845.3	19_MW38_S9_L001_R	mgp85603	Indian Head, MD	USA	38.6	-77.162	5832647	1400088047	Groundwater
103	Dang EST 2018	mgm4795846.3	20_MW40_S12_L001_R	mgp85603	Indian Head, MD	USA	38.6	-77.162	5265951	1270173320	Groundwater
104	Dang EST 2018	mgm4795847.3	18_IW7_S6_L001_R	mgp85603	Indian Head, MD	USA	38.6	-77.162	2036212	445649774	Groundwater
105	Dang EST 2018	mgm4795922.3	21_SDC1_S15_L001_R.join	mgp85603	Aptim, MD	USA	38.6	-77.162	6845624	1596616389	Groundwater
106	Dang EST 2018	mgm4795924.3	22_SDC2_S18_L001_R	mgp85603	Aptim, MD	USA	38.6	-77.162	6181247	1401521673	Groundwater
107	Dang EST 2018	mgm4795927.3	17_IW5_S3_L001_R	mgp85603	Indian Head, MD	USA	38.6	-77.162	5674151	1366372037	Groundwater
108	Dinsdale PO 2008	mgm4440037.3	KingLIMic20050821	mgp40	Kingman Atoll	USA	6.3856	-162.335	188445	19753735	Marine seawater
109	Dinsdale PO 2008	mgm4440039.3	PalmLIMic20050818	mgp40	Palmyra Atoll	USA	5.86694	-162.128	351205	37055255	Marine seawater
110	Dinsdale PO 2008	mgm4440041.3	XmasLIMic20050805	mgp40	Christmas (Kiritimati) Atoll	USA	1.99232	-157.484	227542	23693344	Marine seawater
111	Dinsdale PO 2008	mgm4440279.3	FannLIMic20050811	mgp40	Fanning (Tabuaeran) Atoll	USA	3.82595	-159.35	290844	30909241	Marine seawater
112	Fussel SA 2017	mgm4719936.3	ERR771014_	mgp20252	Mediterranean Sea - Eastern Basin	Mediterranean Sea	31.2167	29.9667	1281609	368988622	Coastal seawater
113	Fussel SA 2017	mgm4719937.3	ERR771101_	mgp20252	North Atlantic Ocean	Atlantic Ocean	32.7747	-16.8287	1255925	215779606	Marine seawater
114	Fussel SA 2017	mgm4719938.3	ERR770988_	mgp20252	Balearic Sea	Mediterranean Sea	41.6666	2.8	913972	290597688	Coastal seawater
115	Fussel SA 2017	mgm4719939.3	ERR770963_	mgp20252	Alboran Sea	Mediterranean Sea	35.0864	-2.21466	1521719	299120903	Coastal seawater
116	Fussel SA 2017	mgm4719940.3	ERR770985_	mgp20252	Irish Sea and St. George's Channel	Atlantic Ocean	53.2254	-4.15903	1425556	360335259	Coastal seawater
117	Fussel SA 2017	mgm4719941.3	ERR771051_	mgp20252	Celtic Sea	Atlantic Ocean	48.359	-4.552	1782642	342214854	Coastal seawater
118	Fussel SA 2017	mgm4719942.3	ERR771099_	mgp20252	North Atlantic Ocean	Atlantic Ocean	65.9449	-22.4192	1106862	183668269	Coastal seawater
119	Fussel SA 2017	mgm4719943.3	ERR770994_	mgp20252	Red Sea	Mediterranean Sea	27.0415	33.9082	1641556	427825920	Coastal seawater
120	Fussel SA 2017	mgm4719944.3	ERR771071_	mgp20252	North Atlantic Ocean	Atlantic Ocean	31.3836	-80.8667	1401269	275545774	Coastal seawater
121	Fussel SA 2017	mgm4719945.3	ERR770997_	mgp20252	Bay of Biscay	Atlantic Ocean	43.3333	-1.925	1573883	407154084	Coastal seawater
122	Fussel SA 2017	mgm4719946.3	ERR771022_	mgp20252	Mediterranean Sea - Western Basin	Mediterranean Sea	43.2264	5.74583	696869	246664212	Coastal seawater
123	Fussel SA 2017	mgm4719947.3	ERR771079_	mgp20252	Greenland Sea	Atlantic Ocean	65.4887	-18.0608	1422558	289678585	Coastal seawater
124	Fussel SA 2017	mgm4719948.3	ERR771090_	mgp20252	North Atlantic Ocean	Atlantic Ocean	39.1343	-9.38478	1082139	177543906	Coastal seawater
125	Fussel SA 2017	mgm4719949.3	ERR770990_	mgp20252	North Pacific Ocean	Pacific Ocean	21.2866	-157.844	1262257	394834138	Marine seawater
126	Fussel SA 2017	mgm4719950.3	ERR770972_	mgp20252	Adriatic Sea	Mediterranean Sea	43.57	13.595	1429373	306154770	Coastal seawater
127	Fussel SA 2017	mgm4719951.3	ERR771082_	mgp20252	Greenland Sea	Atlantic Ocean	66.0066	-18.1975	2208038	431217541	Coastal seawater
128	Fussel SA 2017	mgm4719952.3	ERR771032_	mgp20252	North Sea	North Sea	51.4584	2.35047	1678417	503459433	Coastal seawater
129	Fussel SA 2017	mgm4719953.3	ERR771015_	mgp20252	Gulf of Finland	Atlantic Ocean	59.8822	23.2538	1730063	438054437	Coastal seawater
130	Fussel SA 2017	mgm4719954.3	ERR771023_	mgp20252	Adriatic Sea	Mediterranean Sea	45.08	13.61	940304	246138799	Coastal seawater
131	Fussel SA 2017	mgm4719955.3	ERR770984_	mgp20252	Adriatic Sea	Mediterranean Sea	45.3143	12.5083	1119218	356107549	Coastal seawater
132	Fussel SA 2017	mgm4719956.3	ERR771088_	mgp20252	North Atlantic Ocean	Atlantic Ocean	37.167	-7.504	1125017	201353507	Coastal seawater
133	Fussel SA 2017	mgm4719957.3	ERR771005_	mgp20252	North Pacific Ocean	Pacific Ocean	32.867	-117.257	1324273	402896812	Coastal seawater
134	Fussel SA 2017	mgm4719958.3	ERR771048_	mgp20252	Inner Seas off the West Coast of Scotland	Atlantic Ocean	57.8498	-5.6495	2604997	448968486	Coastal seawater
135	Fussel SA 2017	mgm4719959.3	ERR771050_	mgp20252	North Sea	North Sea	56.9631	-2.1031	2112040	419912752	Coastal seawater
136	Fussel SA 2017	mgm4719960.3	ERR771068_	mgp20252	North Sea	North Sea	51.3614	3.11886	1822255	391335524	Coastal seawater
137	Fussel SA 2017	mgm4719961.3	ERR771028_	mgp20252	North Atlantic Ocean	Atlantic Ocean	38.8855	-76.5416	965520	172547536	Coastal seawater
138	Fussel SA 2017	mgm4719962.3	ERR771012_	mgp20252	North Atlantic Ocean	Atlantic Ocean	39.3322	-75.4699	1596196	419647918	Coastal seawater
139	Fussel SA 2017	mgm4719963.3	ERR771020_	mgp20252	Alboran Sea	Mediterranean Sea	35.0864	-2.21466	1615862	446924812	Coastal seawater
140	Fussel SA 2017	mgm4719964.3	ERR770967_	mgp20252	Ionian Sea	Mediterranean Sea	38.4843	21.3169	1689003	354824491	Coastal seawater
141	Fussel SA 2017	mgm4719965.3	ERR771037_	mgp20252	North Sea	North Sea	51.3348	2.50215	887518	174563357	Coastal seawater
142	Fussel SA 2017	mgm4719966.3	ERR771106_	mgp20252	English Channel	Atlantic Ocean	50.151	-4.13	1154206	308372238	Coastal seawater
143	Fussel SA 2017	mgm4719967.3	ERR770993_	mgp20252	North Atlantic Ocean	Atlantic Ocean	43.8444	-69.6409	1501851	402412804	Coastal seawater
144	Fussel SA 2017	mgm4719968.3	ERR771009_	mgp20252	North Atlantic Ocean	Atlantic Ocean	32.7524	-79.8995	1581971	410553049	Coastal seawater
145	Fussel SA 2017	mgm4719969.3	ERR771024_	mgp20252	North Atlantic Ocean	Atlantic Ocean	64.2083	-22.015	1092813	295078077	Coastal seawater
146	Fussel SA 2017	mgm4719970.3	ERR771093_	mgp20252	North Atlantic Ocean	Atlantic Ocean	-8.70376	40.6599	1578217	261242156	Marine seawater
147	Fussel SA 2017	mgm4719971.3	ERR770991_	mgp20252	North Pacific Ocean	Pacific Ocean	21.2888	-156.864	1746456	443634866	Marine seawater
148	Fussel SA 2017	mgm4719972.3	ERR771029_	mgp20252	North Sea	North Sea	51.4816	2.45148	1222732	292384446	Coastal seawater
149	Fussel SA 2017	mgm4719973.3	ERR771102_	mgp20252	North Atlantic Ocean	Atlantic Ocean	32.6461	-16.9102	691875	136923176	Marine seawater
150	Fussel SA 2017	mgm4719974.3	ERR771070_	mgp20252	North Atlantic Ocean	Atlantic Ocean	31.9828	-81.0167	1588779	311656750	Coastal seawater
151	Fussel SA 2017	mgm4719975.3	ERR771053_	mgp20252	Skaggerak	Atlantic Ocean	59.622	10.6282	2710291	622513999	Coastal seawater
152	Fussel SA 2017	mgm4719976.3	ERR770977_	mgp20252	Kattegat	Atlantic Ocean	54.8333	10	1409521	362699571	Coastal seawater
153	Fussel SA 2017	mgm4719977.3	ERR771061_	mgp20252	South Atlantic Ocean	Atlantic Ocean	-34.6759	-54.2752	1101337	239994356	Coastal seawater
154	Fussel SA 2017	mgm4719978.3	ERR771086_	mgp20252	Gulf of Aqaba	Mediterranean Sea	29.4667	34.9291	1434668	239346824	Coastal seawater
155	Fussel SA 2017	mgm4719979.3	ERR771021_	mgp20252	Alboran Sea	Mediterranean Sea	35.1927	-2.88005	1553948	382926126	Coastal seawater
156	Fussel SA 2017	mgm4719980.3	ERR771031_	mgp20252	North Sea	North Sea	51.7484	2.698	1093128	212450678	Coastal seawater
157	Fussel SA 2017	mgm4719981.3	ERR77100	mgp20252	Adriatic Sea	Mediterranean Sea	45.3256	13.3319	2722122	637426455	Coastal seawater
158	Fussel SA 2017	mgm4719982.3	ERR771069_	mgp20252	North Pacific Ocean	Pacific Ocean	21.2688	-157.722	1095339	232189914	Marine seawater
159	Fussel SA 2017	mgm4719983.3	ERR771045_	mgp20252	Aegean Sea	Mediterranean Sea	38.4133	27.0342	4368393	1320846196	Coastal seawater
160	Fussel SA 2017	mgm4719984.3	ERR771041_	mgp20252	North Sea	North Sea	51.3073	2.84933	1973360	384261025	Coastal seawater
161	Fussel SA 2017	mgm4719985.3	ERR770968_	mgp20252	North Pacific Ocean	Pacific Ocean	33.55	-118.4	942637	284161834	Coastal seawater
162	Fussel SA 2017	mgm4719986.3	ERR771078_	mgp20252	Black Sea	Mediterranean Sea	43.1758	27.9086	1229612	274334088	Coastal seawater
163	Fussel SA 2017	mgm4719987.3	ERR770982_	mgp20252	South Pacific Ocean	Pacific Ocean	-36.2928	174.819	1760917	441789692	Coastal seawater
164	Fussel SA 2017	mgm4719988.3	ERR771062_	mgp20252	Adriatic Sea	Mediterranean Sea	41.6667	18.5833	1042057	307168512	Coastal seawater
165	Fussel SA 2017	mgm4719989.3	ERR771056_	mgp20252	Bay of Biscay	Atlantic Ocean	44.6667	-1.16666	2374773	536163491	Coastal seawater
166	Fussel SA 2017	mgm4719990.3	ERR771105_	mgp20252	South Sea	Pacific Ocean	-41.8398	-83.1899	1174698	308184406	Marine seawater
167	Fussel SA 2017	mgm4719991.3	ERR770979_	mgp20252	Adriatic Sea	Mediterranean Sea	45.4142	12.4378	1302352	341529917	Coastal seawater
168	Fussel SA 2017	mgm4719992.3	ERR771017_	mgp20252	North Atlantic Ocean	Atlantic Ocean	27.4694	-80.2834	1519261	410065652	Coastal seawater
169	Fussel SA 2017	mgm4719993.3	ERR771087_	mgp20252	Celtic Sea	Atlantic Ocean	51.7423	-8.3112	1126482	196409395	Coastal seawater
170	Fussel SA 2017	mgm4719994.3	ERR771018_	mgp20252	Bay of Bengal	Indian Ocean	16.8026	88.0816	890582	270371112	Marine seawater
171	Fussel SA 2017	mgm4719995.3	ERR771057_	mgp20252	North Atlantic Ocean	Atlantic Ocean	36.9977	-7.97312	2310097	390932876	Coastal seawater
172	Fussel SA 2017	mgm4719996.3	ERR771004_	mgp20252	Gulf of Mexico	Atlantic Ocean	27.6158	-82.7259	1496147	397724896	Coastal seawater
173	Fussel SA 2017	mgm4719997.3	ERR771104_	mgp20252	Aegean Sea	Mediterranean Sea	35.35	25.29	1557999	326994177	Coastal seawater
174	Fussel SA 2017	mgm4719998.3	ERR771083_	mgp20252	North Sea	North Sea	55.0331	-1.43278	1125629	193632897	Coastal seawater
175	Fussel SA 2017	mgm4719999.3	ERR771036_	mgp20252	North Sea	North Sea	51.2779	2.61367	1234689	305736874	Coastal seawater
176	Fussel SA 2017	mgm4720000.3	ERR771008_	mgp20252	Tyrrhenian Sea	Mediterranean Sea	40.808	14.25	1205468	244407733	Coastal seawater
177	Fussel SA 2017	mgm4720001.3	ERR771065_	mgp20252	North Sea	North Sea	53.5809	8.14864	1382714	293840788	Coastal seawater
178	Fussel SA 2017	mgm4720002.3	ERR770966_	mgp20252	North Atlantic Ocean	Atlantic Ocean	32.7467	-9.03667	1617671	314582941	Coastal seawater
179	Fussel SA 2017	mgm4720003.3	ERR771025_	mgp20252	North Atlantic Ocean	Atlantic Ocean	64.2083	-22.015	1159672	304665011	Coastal seawater
180	Fussel SA 2017	mgm4720004.3	ERR770964_	mgp20252	North Atlantic Ocean	Atlantic Ocean	33.2596	-8.49922	1301589	256781381	Coastal seawater
181	Fussel SA 2017	mgm4720005.3	ERR770962_	mgp20252	Singapore Strait	Indian Ocean	1.2726	103.921	1440568	296392822	Coastal seawater
182	Fussel SA 2017	mgm4720006.3	ERR770959_	mgp20252	North Atlantic Ocean	Atlantic Ocean	38.64	-28.13	1559939	296513835	Marine seawater
183	Fussel SA 2017	mgm4720007.3	ERR770971_	mgp20252	Greenland Sea	Atlantic Ocean	74.31	-20.3043	1639410	311563433	Coastal seawater
184	Fussel SA 2017	mgm4720008.3	ERR771058_	mgp20252	North Atlantic Ocean	Atlantic Ocean	44.6936	-63.6403	2424527	492842553	Coastal seawater
185	Fussel SA 2017	mgm4720009.3	ERR771010_	mgp20252	North Atlantic Ocean	Atlantic Ocean	24.7449	-80.7837	1398078	433750047	Coastal seawater
186	Fussel SA 2017	mgm4720010.3	ERR771026_	mgp20252	English Channel	Atlantic Ocean	48.7778	-3.9375	1080416	301803612	Coastal seawater
187	Fussel SA 2017	mgm4720011.3	ERR771059_	mgp20252	North Atlantic Ocean	Atlantic Ocean	44.6936	-63.6403	1371207	272744289	Coastal seawater
188	Fussel SA 2017	mgm4720012.3	ERR770976_	mgp20252	North Atlantic Ocean	Atlantic Ocean	41.6835	-8.8341	1316335	261924176	Coastal seawater
189	Fussel SA 2017	mgm4720013.3	ERR771103_	mgp20252	North Atlantic Ocean	Atlantic Ocean	32.7418	-16.7113	1319753	262281458	Marine seawater
190	Fussel SA 2017	mgm4720014.3	ERR771072_	mgp20252	North Sea	Atlantic Ocean	60.1612	5.11504	1615123	324487295	Coastal seawater
191	Fussel SA 2017	mgm4720015.3	ERR771076_	mgp20252	Black Sea	Mediterranean Sea	42.2529	27.4156	720363	187868581	Coastal seawater
192	Fussel SA 2017	mgm4720016.3	ERR771027_	mgp20252	Mediterranean Sea - Eastern Basin	Mediterranean Sea	35	33	1590904	332220182	Coastal seawater
193	Fussel SA 2017	mgm4720017.3	ERR770978_	mgp20252	South Pacific Ocean	Pacific Ocean	-45.7442	170.771	1266456	333094890	Coastal seawater
194	Fussel SA 2017	mgm4720018.3	ERR770999_	mgp20252	Aegean Sea	Mediterranean Sea	35.661	24.99	1086996	304423760	Coastal seawater
195	Fussel SA 2017	mgm4720019.3	ERR771002_	mgp20252	Adriatic Sea	Mediterranean Sea	45.502	12.4176	1402521	422210158	Coastal seawater
196	Fussel SA 2017	mgm4720020.3	ERR770973_	mgp20252	Adriatic Sea	Mediterranean Sea	44	13	1254517	251696272	Coastal seawater
197	Fussel SA 2017	mgm4720021.3	ERR771080_	mgp20252	Greenland Sea	Atlantic Ocean	65.4877	-18.0603	1332562	293214657	Coastal seawater
198	Fussel SA 2017	mgm4720022.3	ERR771089_	mgp20252	North Atlantic Ocean	Atlantic Ocean	39.4151	-9.21883	1139809	206490438	Coastal seawater
199	Fussel SA 2017	mgm4720023.3	ERR770970_	mgp20252	Greenland Sea	Atlantic Ocean	74.31	-20.3043	1269374	267180819	Coastal seawater
200	Fussel SA 2017	mgm4720024.3	ERR771096_	mgp20252	North Atlantic Ocean	Atlantic Ocean	38.7573	-8.96633	991166	178613734	Coastal seawater
201	Fussel SA 2017	mgm4720025.3	ERR771016_	mgp20252	North Sea	North Sea	54.1819	7.9	1024888	288453364	Coastal seawater
202	Fussel SA 2017	mgm4720026.3	ERR771001_	mgp20252	Adriatic Sea	Mediterranean Sea	45.4125	12.5265	1143902	389810277	Coastal seawater
203	Fussel SA 2017	mgm4720027.3	ERR770961_	mgp20252	North Atlantic Ocean	Atlantic Ocean	37.4257	-25.3156	3728169	1131099339	Marine seawater
204	Fussel SA 2017	mgm4720028.3	ERR770983_	mgp20252	Black Sea	Mediterranean Sea	46.4415	30.776	1375335	426973699	Coastal seawater
205	Fussel SA 2017	mgm4720029.3	ERR771097_	mgp20252	North Atlantic Ocean	Atlantic Ocean	39.1404	-9.38011	925562	152383916	Coastal seawater
206	Fussel SA 2017	mgm4720030.3	ERR770992_	mgp20252	North Atlantic Ocean	Atlantic Ocean	43.8604	-69.5781	1591017	412512012	Coastal seawater
207	Fussel SA 2017	mgm4720031.3	ERR771091_	mgp20252	North Atlantic Ocean	Atlantic Ocean	34.41	-9.51	1034568	178506717	Marine seawater
208	Fussel SA 2017	mgm4720032.3	ERR770986_	mgp20252	North Atlantic Ocean	Atlantic Ocean	41.5245	-70.6722	1440170	354865903	Coastal seawater
209	Fussel SA 2017	mgm4720033.3	ERR771040_	mgp20252	North Sea	North Sea	51.3749	3.21833	4381941	1445248276	Coastal seawater
210	Fussel SA 2017	mgm4720034.3	ERR771054_	mgp20252	Skaggerak	Atlantic Ocean	59.8996	10.72	2583585	725828409	Coastal seawater
211	Fussel SA 2017	mgm4720035.3	ERR770974_	mgp20252	Adriatic Sea	Mediterranean Sea	43.9475	12.935	1220465	241583281	Coastal seawater
212	Fussel SA 2017	mgm4720036.3	ERR771042_	mgp20252	North Sea	North Sea	51.2695	2.90465	2302934	527095108	Coastal seawater
213	Fussel SA 2017	mgm4720037.3	ERR771081_	mgp20252	Greenland Sea	Atlantic Ocean	66.007	-18.1904	1209056	270782659	Coastal seawater
214	Fussel SA 2017	mgm4720038.3	ERR770980_	mgp20252	South Pacific Ocean	Pacific Ocean	-17.2894	-149.54	2242459	345135927	Marine seawater
215	Fussel SA 2017	mgm4720039.3	ERR771084_	mgp20252	Japan Sea	Pacific Ocean	34.3244	135.121	1083078	193078005	Coastal seawater
216	Fussel SA 2017	mgm4720040.3	ERR771039_	mgp20252	North Sea	North Sea	51.441	3.13995	2315304	421898348	Coastal seawater
217	Fussel SA 2017	mgm4720041.3	ERR770981_	mgp20252	Adriatic Sea	Mediterranean Sea	45.4568	12.2605	1297451	346336086	Coastal seawater
218	Fussel SA 2017	mgm4720042.3	ERR771064_	mgp20252	South Atlantic Ocean	Atlantic Ocean	-34.37	-54.16	1345933	282208598	Coastal seawater
219	Fussel SA 2017	mgm4720043.3	ERR771067_	mgp20252	Greenland Sea	Atlantic Ocean	78.4533	-2.82967	1746171	358365711	Marine seawater
220	Fussel SA 2017	mgm4720044.3	ERR771055_	mgp20252	Skaggerak	Atlantic Ocean	59.8162	10.5986	2335752	485418735	Coastal seawater
221	Fussel SA 2017	mgm4720045.3	ERR771033_	mgp20252	Mediterranean Sea - Eastern Basin	Mediterranean Sea	35.3628	33.2871	1180244	274624475	Coastal seawater
222	Fussel SA 2017	mgm4720046.3	ERR770975_	mgp20252	North Atlantic Ocean	Atlantic Ocean	41.1416	-8.6668	1446625	299390054	Coastal seawater
223	Fussel SA 2017	mgm4720047.3	ERR771092_	mgp20252	North Atlantic Ocean	Atlantic Ocean	38.6667	-9.4367	1225138	219751298	Coastal seawater
224	Fussel SA 2017	mgm4720048.3	ERR770989_	mgp20252	North Atlantic Ocean	Atlantic Ocean	34.7181	-76.6707	1356254	349036035	Coastal seawater
225	Fussel SA 2017	mgm4720049.3	ERR771052_	mgp20252	North Atlantic Ocean	Atlantic Ocean	37.4328	-25.19	3153394	988819552	Marine seawater
226	Fussel SA 2017	mgm4720050.3	ERR771075_	mgp20252	Mediterranean Sea - Eastern Basin	Mediterranean Sea	32.0694	34.843	1421961	298325005	Coastal seawater
227	Fussel SA 2017	mgm4720051.3	ERR771047_	mgp20252	Mediterranean Sea - Western Basin	Mediterranean Sea	43.4329	2.90056	2710589	507678161	Coastal seawater
228	Fussel SA 2017	mgm4720052.3	ERR771044_	mgp20252	North Sea	North Sea	51.7961	1.01296	1843837	351656117	Coastal seawater
229	Fussel SA 2017	mgm4720053.3	ERR770958_	mgp20252	Adriatic Sea	Mediterranean Sea	45.7009	13.71	1103174	250768780	Coastal seawater
230	Fussel SA 2017	mgm4720054.3	ERR771074_	mgp20252	South Atlantic Ocean	Atlantic Ocean	-33.9357	18.4715	1849068	350964973	Coastal seawater
231	Fussel SA 2017	mgm4720055.3	ERR771046_	mgp20252	Greenland Sea	Atlantic Ocean	65.7064	-18.1181	2862556	538638429	Coastal seawater
232	Fussel SA 2017	mgm4720056.3	ERR770969_	mgp20252	North Atlantic Ocean	Atlantic Ocean	37.0051	-7.97312	1461761	286064119	Coastal seawater
233	Fussel SA 2017	mgm4720057.3	ERR771006_	mgp20252	Tyrrhenian Sea	Mediterranean Sea	38.2686	15.6371	1255621	359745224	Coastal seawater
234	Fussel SA 2017	mgm4720058.3	ERR771066_	mgp20252	Bay of Bengal	Indian Ocean	8.5216	81.0521	1504816	313985343	Coastal seawater
235	Fussel SA 2017	mgm4720059.3	ERR770960_	mgp20252	North Atlantic Ocean	Atlantic Ocean	38.5297	-28.6018	1357986	237021222	Marine seawater
236	Fussel SA 2017	mgm4720060.3	ERR771034_	mgp20252	North Sea	North Sea	51.5803	2.7897	988376	215191828	Coastal seawater
237	Fussel SA 2017	mgm4720061.3	ERR771035_	mgp20252	North Sea	North Sea	51.1859	2.70213	877394	182031487	Coastal seawater
238	Fussel SA 2017	mgm4720062.3	ERR771019_	mgp20252	Strait of Gibraltar	Mediterranean Sea	35.82	-5.75	1356611	403184459	Coastal seawater
239	Fussel SA 2017	mgm4720063.3	ERR771011_	mgp20252	North Atlantic Ocean	Atlantic Ocean	26.1029	-80.0931	1738111	424096501	Coastal seawater
240	Fussel SA 2017	mgm4720064.3	ERR771007_	mgp20252	The Coastal Waters of Southeast Alaska and British Columbia	Pacific Ocean	48.0405	-123.026	83709	25908911	Coastal seawater
241	Fussel SA 2017	mgm4720065.3	ERR771095_	mgp20252	North Atlantic Ocean	Atlantic Ocean	38.6769	-9.01239	965029	158024029	Coastal seawater
242	Fussel SA 2017	mgm4720066.3	ERR771013_	mgp20252	North Atlantic Ocean	Atlantic Ocean	38.6792	-76.1742	1675460	419826217	Coastal seawater
243	Fussel SA 2017	mgm4720067.3	ERR771038_	mgp20252	North Sea	North Sea	51.4716	3.0592	879785	192665920	Coastal seawater
244	Fussel SA 2017	mgm4720068.3	ERR771085_	mgp20252	Mediterranean Sea - Eastern Basin	Mediterranean Sea	32.822	32.954	1241651	225250386	Marine seawater
245	Fussel SA 2017	mgm4720069.3	ERR771049_	mgp20252	North Sea	North Sea	58.957	-2.9726	2324016	414965147	Coastal seawater
246	Fussel SA 2017	mgm4720070.3	ERR771043_	mgp20252	North Sea	North Sea	51.4347	2.81087	941110	292331763	Coastal seawater
247	Fussel SA 2017	mgm4720071.3	ERR771063_	mgp20252	Adriatic Sea	Mediterranean Sea	41.6667	18.5833	1013235	299497813	Coastal seawater
248	Fussel SA 2017	mgm4720072.3	ERR771073_	mgp20252	Mediterranean Sea - Western Basin	Mediterranean Sea	42.49	3.14	1184463	318661884	Coastal seawater
249	Fussel SA 2017	mgm4720073.3	ERR771094_	mgp20252	North Atlantic Ocean	Atlantic Ocean	40.1451	-8.86933	1382879	242977778	Coastal seawater
250	Fussel SA 2017	mgm4720074.3	ERR771100_	mgp20252	Northwestern Passages	Atlantic Ocean	69.0233	-105.343	1483482	231954940	Coastal seawater
251	Fussel SA 2017	mgm4720075.3	ERR771060_	mgp20252	South Atlantic Ocean	Atlantic Ocean	-34.42	-54.16	176606	47852348	Coastal seawater
252	Fussel SA 2017	mgm4720076.3	ERR771030_	mgp20252	North Sea	North Sea	51.6827	2.41497	1592064	464601375	Coastal seawater
253	Fussel SA 2017	mgm4720077.3	ERR771003_	mgp20252	Gulf of Mexico	Atlantic Ocean	30.2484	-88.7482	580458	199538285	Coastal seawater
254	Fussel SA 2017	mgm4720078.3	ERR771077_	mgp20252	Greenland Sea	Atlantic Ocean	66.1316	-18.7902	1333259	280884996	Coastal seawater
255	Fussel SA 2017	mgm4720079.3	ERR770998_	mgp20252	Aegean Sea	Mediterranean Sea	35.661	24.99	937526	286240598	Coastal seawater
256	Fussel SA 2017	mgm4720080.3	ERR770965_	mgp20252	North Atlantic Ocean	Atlantic Ocean	33.5839	-7.70064	1684754	350377620	Coastal seawater
257	Fussel SA 2017	mgm4720081.3	ERR771098_	mgp20252	North Atlantic Ocean	Atlantic Ocean	65.9449	-22.4192	1491236	232643524	Coastal seawater
258	Galand ISME J 2018	mgm4699428.3	Sample_15	mgp18165	Mediterranean Sea (SOLA station)	France	42.4885	3.14293	56356116	4953851696	Coastal seawater
259	Galand ISME J 2018	mgm4699429.3	Sample_11	mgp18165	Mediterranean Sea (SOLA station)	France	42.4885	3.14293	66109856	5782965426	Coastal seawater
260	Galand ISME J 2018	mgm4699430.3	Sample_31	mgp18165	Mediterranean Sea (SOLA station)	France	42.4885	3.14293	99502871	8767244956	Coastal seawater
261	Galand ISME J 2018	mgm4699432.3	Sample_18	mgp18165	Mediterranean Sea (SOLA station)	France	42.4885	3.14293	43211477	3789686486	Coastal seawater
262	Galand ISME J 2018	mgm4699433.3	Sample_37	mgp18165	Mediterranean Sea (SOLA station)	France	42.4885	3.14293	65121224	5734174084	Coastal seawater
263	Galand ISME J 2018	mgm4699434.3	Sample_4	mgp18165	Mediterranean Sea (SOLA station)	France	42.4885	3.14293	69725863	6147277729	Coastal seawater
264	Galand ISME J 2018	mgm4699435.3	Sample_13	mgp18165	Mediterranean Sea (SOLA station)	France	42.4885	3.14293	63989314	5613591003	Coastal seawater
265	Galand ISME J 2018	mgm4699436.3	Sample_32	mgp18165	Mediterranean Sea (SOLA station)	France	42.4885	3.14293	47364807	4177455353	Coastal seawater
266	Galand ISME J 2018	mgm4699437.3	Sample_40	mgp18165	Mediterranean Sea (SOLA station)	France	42.4885	3.14293	44227860	3897762214	Coastal seawater
267	Galand ISME J 2018	mgm4699438.3	Sample_9	mgp18165	Mediterranean Sea (SOLA station)	France	42.4885	3.14293	80442770	7039682417	Coastal seawater
268	Galand ISME J 2018	mgm4699439.3	Sample_23	mgp18165	Mediterranean Sea (SOLA station)	France	42.4885	3.14293	86525611	7581540353	Coastal seawater
269	Galand ISME J 2018	mgm4699440.3	Sample_24	mgp18165	Mediterranean Sea (SOLA station)	France	42.4885	3.14293	73657900	6479166931	Coastal seawater
270	Galand ISME J 2018	mgm4699441.3	Sample_21	mgp18165	Mediterranean Sea (SOLA station)	France	42.4885	3.14293	58436155	5115408708	Coastal seawater
271	Galand ISME J 2018	mgm4699442.3	Sample_2	mgp18165	Mediterranean Sea (SOLA station)	France	42.4885	3.14293	69814401	6175734873	Coastal seawater
272	Galand ISME J 2018	mgm4699443.3	Sample_30	mgp18165	Mediterranean Sea (SOLA station)	France	42.4885	3.14293	99655161	8716065364	Coastal seawater
273	Galand ISME J 2018	mgm4699444.3	Sample_33	mgp18165	Mediterranean Sea (SOLA station)	France	42.4885	3.14293	60932005	5333742317	Coastal seawater
274	Galand ISME J 2018	mgm4699445.3	Sample_12	mgp18165	Mediterranean Sea (SOLA station)	France	42.4885	3.14293	31061709	2714260271	Coastal seawater
275	Galand ISME J 2018	mgm4699446.3	Sample_16	mgp18165	Mediterranean Sea (SOLA station)	France	42.4885	3.14293	91818114	8101753232	Coastal seawater
276	Galand ISME J 2018	mgm4699447.3	Sample_6	mgp18165	Mediterranean Sea (SOLA station)	France	42.4885	3.14293	45786342	4039164946	Coastal seawater
277	Galand ISME J 2018	mgm4699448.3	Sample_14	mgp18165	Mediterranean Sea (SOLA station)	France	42.4885	3.14293	64989977	5735999089	Coastal seawater
278	Galand ISME J 2018	mgm4699449.3	Sample_7	mgp18165	Mediterranean Sea (SOLA station)	France	42.4885	3.14293	44716857	3936385859	Coastal seawater
279	Galand ISME J 2018	mgm4699450.3	Sample_25	mgp18165	Mediterranean Sea (SOLA station)	France	42.4885	3.14293	53901000	4718126984	Coastal seawater
280	Galand ISME J 2018	mgm4699451.3	Sample_10	mgp18165	Mediterranean Sea (SOLA station)	France	42.4885	3.14293	91954441	8083726308	Coastal seawater
281	Galand ISME J 2018	mgm4699452.3	Sample_28	mgp18165	Mediterranean Sea (SOLA station)	France	42.4885	3.14293	70286965	6165340344	Coastal seawater
282	Galand ISME J 2018	mgm4699453.3	Sample_27	mgp18165	Mediterranean Sea (SOLA station)	France	42.4885	3.14293	60274870	5297347641	Coastal seawater
283	Galand ISME J 2018	mgm4699454.3	Sample_1	mgp18165	Mediterranean Sea (SOLA station)	France	42.4885	3.14293	51534554	4545991073	Coastal seawater
284	Galand ISME J 2018	mgm4699455.3	Sample_34	mgp18165	Mediterranean Sea (SOLA station)	France	42.4885	3.14293	63060309	5497588466	Coastal seawater
285	Galand ISME J 2018	mgm4699456.3	Sample_5	mgp18165	Mediterranean Sea (SOLA station)	France	42.4885	3.14293	82423190	7282686824	Coastal seawater
286	Galand ISME J 2018	mgm4699457.3	Sample_8	mgp18165	Mediterranean Sea (SOLA station)	France	42.4885	3.14293	64063002	5633950043	Coastal seawater
287	Galand ISME J 2018	mgm4699458.3	Sample_39	mgp18165	Mediterranean Sea (SOLA station)	France	42.4885	3.14293	60393433	5324658429	Coastal seawater
288	Galand ISME J 2018	mgm4699459.3	Sample_17	mgp18165	Mediterranean Sea (SOLA station)	France	42.4885	3.14293	87742479	7721490284	Coastal seawater
289	Galand ISME J 2018	mgm4699460.3	Sample_36	mgp18165	Mediterranean Sea (SOLA station)	France	42.4885	3.14293	94116929	8289963020	Coastal seawater
290	Galand ISME J 2018	mgm4699461.3	Sample_3	mgp18165	Mediterranean Sea (SOLA station)	France	42.4885	3.14293	61767646	5455627859	Coastal seawater
291	Galand ISME J 2018	mgm4699462.3	Sample_38	mgp18165	Mediterranean Sea (SOLA station)	France	42.4885	3.14293	66716576	5879413890	Coastal seawater
292	Galand ISME J 2018	mgm4699463.3	Sample_35	mgp18165	Mediterranean Sea (SOLA station)	France	42.4885	3.14293	65150320	5743603604	Coastal seawater
293	Galand ISME J 2018	mgm4699464.3	Sample_29	mgp18165	Mediterranean Sea (SOLA station)	France	42.4885	3.14293	62642848	5508059028	Coastal seawater
294	Galand ISME J 2018	mgm4699465.3	Sample_19	mgp18165	Mediterranean Sea (SOLA station)	France	42.4885	3.14293	41375464	3619019551	Coastal seawater
295	Galand ISME J 2018	mgm4699466.3	Sample_20	mgp18165	Mediterranean Sea (SOLA station)	France	42.4885	3.14293	64895394	5699595374	Coastal seawater
296	Galand ISME J 2018	mgm4699467.3	Sample_26	mgp18165	Mediterranean Sea (SOLA station)	France	42.4885	3.14293	57256348	5026182045	Coastal seawater
297	Garner EST 2018	mgm4622641.3	merged_GRL7054_L2-6_R1	mgp12943	Blacksburg, VA	USA	37.222	-80.426	26755365	2702291865	Urban wastewater
298	Garner EST 2018	mgm4622642.3	merged_GRL7058_L2-10_R1	mgp12943	Blacksburg, VA	USA	37.222	-80.426	16885530	1705438530	Urban wastewater
299	Garner EST 2018	mgm4622643.3	merged_GRL7052_L2-4_R1	mgp12943	Blacksburg, VA	USA	37.222	-80.426	23898432	2413741632	Urban wastewater
300	Garner EST 2018	mgm4622644.3	merged_GRL7050_L2-2_R1	mgp12943	Blacksburg, VA	USA	37.222	-80.426	2924423	295366723	Urban wastewater
301	Garner EST 2018	mgm4622645.3	merged_GRL7056_L2-8_R1	mgp12943	Blacksburg, VA	USA	37.222	-80.426	22337489	2256086389	Urban wastewater
302	Garner EST 2018	mgm4622651.3	merged_GRL7053_L2-5_R1	mgp12943	Blacksburg, VA	USA	37.222	-80.426	21196792	2140875992	Urban wastewater
303	Garner EST 2018	mgm4622652.3	merged_GRL7051_L2-3_R1	mgp12943	Blacksburg, VA	USA	37.222	-80.426	23082579	2331340479	Urban wastewater
304	Garner EST 2018	mgm4622653.3	merged_GRL7057_L2-9_R1	mgp12943	Blacksburg, VA	USA	37.222	-80.426	17717121	1789429221	Urban wastewater
305	Garner EST 2018	mgm4622654.3	merged_GRL7049_L2-1_R1	mgp12943	Blacksburg, VA	USA	37.222	-80.426	12819728	1294792528	Urban wastewater
306	Garner EST 2018	mgm4622655.3	merged_GRL7055_L2-7_R1	mgp12943	Blacksburg, VA	USA	37.222	-80.426	639797	64619497	Urban wastewater
307	Garner EST 2018	mgm4628867.3	Drinkingwater_bulkwater_UtilityA_S5_L1S6	mgp12943	Blacksburg, VA	USA	37.222	-80.426	5887968	917953758	Urban wastewater
308	Garner EST 2018	mgm4628870.3	Reclaimedwater_bulkwater_UtilityA_S0_L1S2	mgp12943	Blacksburg, VA	USA	37.222	-80.426	742276	108169353	Urban wastewater
309	Garner EST 2018	mgm4628871.3	Reclaimedwater_bulkwater_UtilityA_S5_L1S5	mgp12943	Blacksburg, VA	USA	37.222	-80.426	3827661	599982509	Urban wastewater
310	Garner EST 2018	mgm4628872.3	Reclaimedwater_bulkwater_UtilityB_S0_L1S1	mgp12943	Blacksburg, VA	USA	37.222	-80.426	4726224	666047602	Urban wastewater
311	Garner EST 2018	mgm4628873.3	Reclaimedwater_bulkwater_UtilityB_S5_L1S3	mgp12943	Blacksburg, VA	USA	37.222	-80.426	4530935	705757997	Urban wastewater
312	Garner EST 2018	mgm4628874.3	Reclaimedwater_bulkwater_UtilityC_S0_L1S11	mgp12943	Blacksburg, VA	USA	37.222	-80.426	5300338	827368025	Urban wastewater
313	Garner EST 2018	mgm4628875.3	Reclaimedwater_bulkwater_UtilityC_S5_L1S12	mgp12943	Blacksburg, VA	USA	37.222	-80.426	5284941	818651726	Urban wastewater
314	Garner EST 2018	mgm4691131.3	Reclaimedwater_bulkwater_UtilityB_S0_2	mgp12943	Blacksburg, VA	USA	37.222	-80.426	24153588	2674640701	Urban wastewater
315	Garner EST 2018	mgm4691133.3	Reclaimedwater_bulkwater_UtilityD_S0_1	mgp12943	Blacksburg, VA	USA	37.222	-80.426	40363707	4366872806	Urban wastewater
316	Garner EST 2018	mgm4691134.3	Reclaimedwater_bulkwater_UtilityD_S5_2	mgp12943	Blacksburg, VA	USA	37.222	-80.426	35693403	3822670544	Urban wastewater
317	Garner EST 2018	mgm4691135.3	Reclaimedwater_bulkwater_UtilityD_S5_2_2	mgp12943	Blacksburg, VA	USA	37.222	-80.426	21616266	2310891314	Urban wastewater
318	Garner EST 2018	mgm4691136.3	Reclaimedwater_bulkwater_UtilityB_S0_4	mgp12943	Blacksburg, VA	USA	37.222	-80.426	48463674	5467548735	Urban wastewater
319	Garner EST 2018	mgm4691137.3	Reclaimedwater_bulkwater_UtilityD_S5_4	mgp12943	Blacksburg, VA	USA	37.222	-80.426	24947026	2671454571	Urban wastewater
320	Garner EST 2018	mgm4691138.3	Reclaimedwater_bulkwater_UtilityA_S0_2	mgp12943	Blacksburg, VA	USA	37.222	-80.426	51423687	5536909794	Urban wastewater
321	Garner EST 2018	mgm4691139.3	Reclaimedwater_bulkwater_UtilityC_S0_3	mgp12943	Blacksburg, VA	USA	37.222	-80.426	33224	3562093	Urban wastewater
322	Garner EST 2018	mgm4691140.3	Reclaimedwater_bulkwater_UtilityD_S0_3	mgp12943	Blacksburg, VA	USA	37.222	-80.426	37816330	4170067798	Urban wastewater
323	Garner EST 2018	mgm4691141.3	Reclaimedwater_bulkwater_UtilityA_S5_4	mgp12943	Blacksburg, VA	USA	37.222	-80.426	43580278	4722374318	Urban wastewater
324	Garner EST 2018	mgm4691142.3	Drinkingwater_bulkwater_UtilityB_S0_1_2	mgp12943	Blacksburg, VA	USA	37.222	-80.426	32868754	3487066833	Urban wastewater
325	Garner EST 2018	mgm4691143.3	Reclaimedwater_bulkwater_UtilityA_S0_4	mgp12943	Blacksburg, VA	USA	37.222	-80.426	4274193	450795052	Urban wastewater
326	Garner EST 2018	mgm4691144.3	Drinkingwater_bulkwater_UtilityB_S0_1	mgp12943	Blacksburg, VA	USA	37.222	-80.426	38668577	4120504254	Urban wastewater
327	Garner EST 2018	mgm4691145.3	Reclaimedwater_bulkwater_UtilityA_S5_3	mgp12943	Blacksburg, VA	USA	37.222	-80.426	43183835	4607511395	Urban wastewater
328	Garner EST 2018	mgm4691146.3	Reclaimedwater_bulkwater_UtilityC_S0_4	mgp12943	Blacksburg, VA	USA	37.222	-80.426	32079119	3446345751	Urban wastewater
329	Garner EST 2018	mgm4691147.3	Reclaimedwater_bulkwater_UtilityD_S5_1	mgp12943	Blacksburg, VA	USA	37.222	-80.426	44493192	4749589980	Urban wastewater
330	Garner EST 2018	mgm4691149.3	Reclaimedwater_bulkwater_UtilityB_-1_1	mgp12943	Blacksburg, VA	USA	37.222	-80.426	39243688	4202429686	Urban wastewater
331	Garner EST 2018	mgm4691150.3	Reclaimedwater_bulkwater_UtilityB_S5_3	mgp12943	Blacksburg, VA	USA	37.222	-80.426	39378131	4128828680	Urban wastewater
332	Garner EST 2018	mgm4691151.3	Reclaimedwater_bulkwater_UtilityC_S5_3	mgp12943	Blacksburg, VA	USA	37.222	-80.426	40009882	4372133972	Urban wastewater
333	Garner EST 2018	mgm4691152.3	Reclaimedwater_bulkwater_UtilityC_S5_4	mgp12943	Blacksburg, VA	USA	37.222	-80.426	33917149	3699395754	Urban wastewater
334	Garner EST 2018	mgm4691153.3	Reclaimedwater_bulkwater_UtilityC_-1_3	mgp12943	Blacksburg, VA	USA	37.222	-80.426	20146190	2155349980	Urban wastewater
335	Garner EST 2018	mgm4691154.3	Reclaimedwater_bulkwater_UtilityB_S5_2	mgp12943	Blacksburg, VA	USA	37.222	-80.426	28668559	3050304994	Urban wastewater
336	Garner EST 2018	mgm4691155.3	Reclaimedwater_bulkwater_UtilityA_S5_2	mgp12943	Blacksburg, VA	USA	37.222	-80.426	40816121	4368283792	Urban wastewater
337	Garner EST 2018	mgm4691156.3	Reclaimedwater_bulkwater_UtilityB_S5_4	mgp12943	Blacksburg, VA	USA	37.222	-80.426	18232136	1936919947	Urban wastewater
338	Garner EST 2018	mgm4691157.3	Reclaimedwater_bulkwater_UtilityD_S0_2	mgp12943	Blacksburg, VA	USA	37.222	-80.426	35768857	3851334249	Urban wastewater
339	Garner EST 2018	mgm4691158.3	Reclaimedwater_bulkwater_UtilityA_S0_3	mgp12943	Blacksburg, VA	USA	37.222	-80.426	12036240	1274174384	Urban wastewater
340	Garner EST 2018	mgm4691159.3	Reclaimedwater_bulkwater_UtilityB_S0_3	mgp12943	Blacksburg, VA	USA	37.222	-80.426	20416825	2190126857	Urban wastewater
341	Garner EST 2018	mgm4691160.3	Reclaimedwater_bulkwater_UtilityD_-1_3	mgp12943	Blacksburg, VA	USA	37.222	-80.426	36097736	3925906245	Urban wastewater
342	Ghai SR 2012	mgm4516288.3	albufera_0P1_GS725_0P1_G3ZJMUY01	mgp3744	Valencia	Spain	39.3038	-0.32264	253260	87988170	Surface freshwater
343	Ghai SR 2012	mgm4516289.3	albufera_0P8_GS725_0P8_G29J7WH02	mgp3744	Valencia	Spain	39.3038	-0.32264	262320	98924577	Surface freshwater
344	Ghai SR 2012	mgm4516290.3	albufera_3P0_GS725_3P0_G29J7WH02	mgp3744	Valencia	Spain	39.3038	-0.32264	166180	62329627	Surface freshwater
345	Ghai SR 2012	mgm4516291.3	marmenor_0P1	mgp3745	Murcia	Spain	37.7296	-0.7741	286637	108460613	Surface saline water
346	Ghai SR 2012	mgm4516292.3	marmenor_0P8	mgp3745	Murcia	Spain	37.7296	-0.7741	182301	66947683	Surface saline water
347	Ghai SR 2012	mgm4516293.3	marmenor_3P0	mgp3745	Murcia	Spain	37.7296	-0.7741	262059	67915429	Surface saline water
348	Gionfriddo NM 2016	mgm4601897.3	14_C57VCANXX_CGTACTAG_L008	mgp11518	Antarctica	Southern Ocean	-65.27	118.98	169257	61576990	Marine seawater
349	Gionfriddo NM 2016	mgm4601898.3	31_C57VCANXX_GGACTCCT_L008	mgp11518	Antarctica	Southern Ocean	-65.27	118.98	67035	22139671	Marine seawater
350	Gionfriddo NM 2016	mgm4601899.3	42_C57VCANXX_CAGAGAGG_L008	mgp11518	Antarctica	Southern Ocean	-65.27	118.98	217459	90479159	Marine seawater
351	Gionfriddo NM 2016	mgm4616088.3	10_C57VCANXX_TAAGGCGA_L008	mgp11518	Antarctica	Southern Ocean	-65.27	118.98	123892	42179214	Marine seawater
352	Gionfriddo NM 2016	mgm4616089.3	25_C57VCANXX_AGGCAGAA_L008	mgp11518	Antarctica	Southern Ocean	-65.27	118.98	132197	46674092	Marine seawater
353	Gionfriddo NM 2016	mgm4616090.3	30_C57VCANXX_TCCTGAGC_L008	mgp11518	Antarctica	Southern Ocean	-65.27	118.98	192947	85843711	Marine seawater
354	Gionfriddo NM 2016	mgm4616091.3	34_C57VCANXX_TAGGCATG_L008	mgp11518	Antarctica	Southern Ocean	-65.27	118.98	119896	42856590	Marine seawater
355	Gomez-Alvarez AEM 2012	mgm4470937.3	CHM (chloramine amended system)	mgp11826	Cincinnati, OH	USA	39.1095	-84.5454	155593	86319144	Surface freshwater
356	Gomez-Alvarez AEM 2012	mgm4470954.3	CHL (chlorine amended system)	mgp11826	Cincinnati, OH	USA	39.1095	-84.5454	362640	197354490	Surface freshwater
357	Gregoracci PO 2015	mgm4535370.3	Arraial18-01cells	mgp2518	Arraial do Cabo, RJ	Brazil	-23.0026	-42.0118	993357	178034726	Coastal seawater
358	Gregoracci PO 2015	mgm4535371.3	Arraial19-01cells	mgp2518	Arraial do Cabo, RJ	Brazil	-22.9953	-42.0167	1690327	322717082	Coastal seawater
359	Gregoracci PO 2015	mgm4535372.3	Arraial20-01cells	mgp2518	Arraial do Cabo, RJ	Brazil	-22.9953	-42.0167	972300	158064567	Coastal seawater
360	Haas NM 2016	mgm4442643.3	King2LIMic20070817	mgp16895	Pacific Ocean	USA	6.3894	-162.36	99624	37963377	Marine seawater
361	Haas NM 2016	mgm4442652.3	King7LIMic20070821	mgp16895	Pacific Ocean	USA	6.3878	-162.347	191213	43525190	Marine seawater
362	Haas NM 2016	mgm4442653.3	King8LIMic20070823	mgp16895	Pacific Ocean	USA	6.404	-162.343	128155	38955139	Marine seawater
363	Haas NM 2016	mgm4449259.3	CoralBelizeMic_2	mgp16895	Atlantic Ocean	Belize	16.7758	-88.0756	71126	17850677	Coastal seawater
364	Haas NM 2016	mgm4449268.3	CoralCancunMic_2	mgp16895	Atlantic Ocean	Mexico	20.8783	-86.85	43197	12136324	Coastal seawater
365	Haas NM 2016	mgm4466740.3	CoralKingman2005BMic20050821_NP	mgp16895	Pacific Ocean	USA	6.3856	-162.349	114418	47163281	Marine seawater
366	Haas NM 2016	mgm4466742.3	CoralKiritimati2005BMic20050805_NP	mgp16895	Pacific Ocean	Kiribati	2.0378	-157.498	38384	16024545	Marine seawater
367	Haas NM 2016	mgm4466813.3	CoralPalmyra2005Mic20050818_NP	mgp16895	Pacific Ocean	USA	5.8692	-162.076	113340	44341298	Marine seawater
368	Haas NM 2016	mgm4466841.3	CoralTabuaeran2005Mic20050811_NP	mgp16895	Pacific Ocean	Kiribati	3.8122	-159.339	131475	56307592	Marine seawater
369	Henriques PeerJ 2016	mgm4698363.3	SCDE	mgp18000	Leça da Palmeira	Portugal	41.2266	-8.71988	14928083	1522806268	Coastal seawater
370	Henriques PeerJ 2016	mgm4698364.3	SCD0	mgp18000	Leça da Palmeira	Portugal	41.2266	-8.71988	13441401	1379246795	Coastal seawater
371	Hewson LO 2009	mgm4443733.3	S_20154	mgp48	SJ0609.03	USA	12.2836	-56.118	87743	19531450	Marine seawater
372	Hewson LO 2009	mgm4443734.3	S_20162	mgp48	SJ0609.12 Station	USA	15.0383	-31.9567	70138	15753364	Marine seawater
373	Hewson LO 2009	mgm4443735.3	TA_20179	mgp48	SJ0609.12 Station	USA	11.7522	-46.1675	113423	24885419	Marine seawater
374	Hewson LO 2009	mgm4443736.3	TA_20173	mgp48	SJ0609.03	USA	12.2836	56.118	98359	21261161	Marine seawater
375	Hewson LO 2009	mgm4443737.3	TA_20197	mgp48	SJ0609.07 Station	USA	11.7522	-46.1675	96685	16678202	Marine seawater
376	Hewson LO 2009	mgm4443738.3	TA_20199	mgp48	SJ0609.07	USA	11.7633	-46.1717	114431	20850631	Marine seawater
377	Hewson LO 2009	mgm4443740.3	TA_34838	mgp48	Station SJ0609.09	USA	12.001	-40.1022	109761	19135778	Marine seawater
378	Hewson LO 2009	mgm4443741.3	TA_34871	mgp48	KM0703.04 Station	USA	-15.055	-155.018	102227	17197505	Marine seawater
379	Hewson LO 2009	mgm4443742.3	TA_35194	mgp48	KM0703.24 Station	USA	-15	-178.75	98096	18971975	Marine seawater
380	Hewson LO 2009	mgm4443743.3	TA_34877	mgp48	KM0703.04 Station	USA	-15.055	-155.018	114751	21355808	Marine seawater
381	Hewson LO 2009	mgm4443744.3	TA_35197	mgp48	KM0703.24 Station	USA	15	-178.75	107916	21661257	Marine seawater
382	Hewson LO 2009	mgm4443763.3	TA_34840	mgp48	SJ0609.09 Station	USA	12.0067	-40.1133	111638	20725158	Marine seawater
383	Huntscha EST 2018	mgm4600826.3	0paired	mgp11394	Lake Greifensee	Switzerland	47.3586	8.6735	9631797	3551106992	Surface freshwater
384	Huntscha EST 2018	mgm4600827.3	2_5paired	mgp11394	Lake Greifensee	Switzerland	47.3586	8.6735	9019208	3288591328	Surface freshwater
385	Huntscha EST 2018	mgm4600828.3	7_5paired	mgp11394	Lake Greifensee	Switzerland	47.3586	8.6735	8411105	3049955263	Surface freshwater
386	Jacquiod MoE 2017	mgm4633656.3	A-IN1_S1_L001_001.fastq	mgp13673	Usserød	Denmark	55.8833	12.4973	7515481	1992493240	Urban wastewater
387	Jacquiod MoE 2017	mgm4633657.3	B-IN1_S3_L001_001.fastq	mgp13673	Usserød	Denmark	55.8833	12.4973	4955903	1583232351	Urban wastewater
388	Jacquiod MoE 2017	mgm4633836.3	A-OUT3_S4_L001_001.fastq	mgp13673	Usserød	Denmark	55.8833	12.4973	9844193	2898170269	Urban wastewater
389	Jacquiod MoE 2017	mgm4633837.3	B-OUT2_S2_L001_001.fastq	mgp13673	Usserød	Denmark	55.8833	12.4973	5043991	1545031172	Urban wastewater
390	James EM 2019	mgm4713197.3	OA11_85_S39_L001_R2_001	mgp19414	Moorea	Pacific Ocean	17.538	-149.829	272918	60417678	Marine seawater
391	James EM 2019	mgm4713198.3	OA11_94_S42_L001_R1_001	mgp19414	Moorea	Pacific Ocean	17.538	-149.829	476363	105581162	Marine seawater
392	James EM 2019	mgm4713199.3	OA8_3_T3_S49_L001_R1_001	mgp19414	Santa Barbara Channel	USA	34.2501	-119.906	568857	151835288	Coastal seawater
393	James EM 2019	mgm4713200.3	OA11_75_T0_250ppm_S34_L001_R1_001	mgp19414	Moorea	Pacific Ocean	17.538	-149.829	789730	197446814	Marine seawater
394	James EM 2019	mgm4713201.3	OA8_1_T0_S44_L001_R2_001	mgp19414	Santa Barbara Channel	USA	34.2501	-119.906	243266	66708542	Coastal seawater
395	James EM 2019	mgm4713202.3	OA11_93_S41_L001_R2_001	mgp19414	Moorea	Pacific Ocean	17.538	-149.829	442552	89726117	Marine seawater
396	James EM 2019	mgm4713203.3	OA11_92_S40_L001_R1_001	mgp19414	Moorea	Pacific Ocean	17.538	-149.829	284031	63207915	Marine seawater
397	James EM 2019	mgm4713204.3	OA8_3_T3_S49_L001_R2_001	mgp19414	Santa Barbara Channel	USA	34.2501	-119.906	568857	152773446	Coastal seawater
398	James EM 2019	mgm4713205.3	OA11_94_S42_L001_R2_001	mgp19414	Moorea	Pacific Ocean	17.538	-149.829	476363	106474596	Marine seawater
399	James EM 2019	mgm4713206.3	OA11_75_T0_250ppm_S34_L001_R2_001	mgp19414	Moorea	Pacific Ocean	17.538	-149.829	789730	199324515	Marine seawater
400	James EM 2019	mgm4713207.3	OA11_85_S39_L001_R1_001	mgp19414	Moorea	Pacific Ocean	17.538	-149.829	272918	59761630	Marine seawater
401	James EM 2019	mgm4713208.3	OA8_1_T3_S45_L001_R2_001	mgp19414	Santa Barbara Channel	USA	34.2501	-119.906	179526	47266908	Coastal seawater
402	James EM 2019	mgm4713209.3	OA11_82_S36_L001_R2_001	mgp19414	Moorea	Pacific Ocean	17.538	-149.829	422544	97166519	Marine seawater
403	James EM 2019	mgm4713210.3	OA8_3_T5_S50_L001_R2_001	mgp19414	Santa Barbara Channel	USA	34.2501	-119.906	313674	72937390	Coastal seawater
404	James EM 2019	mgm4713211.3	OA8_2_T3_S47_L001_R1_001	mgp19414	Santa Barbara Channel	USA	34.2501	-119.906	215985	58390018	Coastal seawater
405	James EM 2019	mgm4713212.3	OA11_84_S38_L001_R2_001	mgp19414	Moorea	Pacific Ocean	17.538	-149.829	348739	77645209	Marine seawater
406	James EM 2019	mgm4713213.3	OA8_1_T5_S46_L001_R1_001	mgp19414	Santa Barbara Channel	USA	34.2501	-119.906	381870	105177468	Coastal seawater
407	James EM 2019	mgm4713214.3	OA11_95_S43_L001_R1_001	mgp19414	Moorea	Pacific Ocean	17.538	-149.829	457668	116575202	Marine seawater
408	James EM 2019	mgm4713215.3	OA11_93_S41_L001_R1_001	mgp19414	Moorea	Pacific Ocean	17.538	-149.829	442552	88458531	Marine seawater
409	James EM 2019	mgm4713216.3	OA8_2_T5_S48_L001_R2_001	mgp19414	Santa Barbara Channel	USA	34.2501	-119.906	337359	91204800	Coastal seawater
410	James EM 2019	mgm4713217.3	OA11_76_T0_1000ppm_S35_L001_R1_001	mgp19414	Moorea	Pacific Ocean	17.538	-149.829	208570	53924270	Marine seawater
411	James EM 2019	mgm4713218.3	OA8_2_T5_S48_L001_R1_001	mgp19414	Santa Barbara Channel	USA	34.2501	-119.906	337359	90765654	Coastal seawater
412	James EM 2019	mgm4713219.3	OA8_1_T0_S44_L001_R1_001	mgp19414	Santa Barbara Channel	USA	34.2501	-119.906	243266	66349561	Coastal seawater
413	James EM 2019	mgm4713220.3	OA8_4_T3_S51_L001_R2_001	mgp19414	Santa Barbara Channel	USA	34.2501	-119.906	502223	136389297	Coastal seawater
414	James EM 2019	mgm4713221.3	OA8_2_T3_S47_L001_R2_001	mgp19414	Santa Barbara Channel	USA	34.2501	-119.906	215985	58679446	Coastal seawater
415	James EM 2019	mgm4713222.3	OA11_83_S37_L001_R2_001	mgp19414	Moorea	Pacific Ocean	17.538	-149.829	435197	92746707	Marine seawater
416	James EM 2019	mgm4713223.3	OA11_83_S37_L001_R1_001	mgp19414	Moorea	Pacific Ocean	17.538	-149.829	435197	91611702	Marine seawater
417	James EM 2019	mgm4713224.3	OA11_92_S40_L001_R2_001	mgp19414	Moorea	Pacific Ocean	17.538	-149.829	284031	64064856	Marine seawater
418	James EM 2019	mgm4713225.3	OA11_95_S43_L001_R2_001	mgp19414	Moorea	Pacific Ocean	17.538	-149.829	457668	117305283	Marine seawater
419	James EM 2019	mgm4713226.3	OA8_1_T3_S45_L001_R1_001	mgp19414	Santa Barbara Channel	USA	34.2501	-119.906	179526	46734532	Coastal seawater
420	James EM 2019	mgm4713227.3	OA11_84_S38_L001_R1_001	mgp19414	Moorea	Pacific Ocean	17.538	-149.829	348739	76967728	Marine seawater
421	James EM 2019	mgm4713228.3	OA8_3_T5_S50_L001_R1_001	mgp19414	Santa Barbara Channel	USA	34.2501	-119.906	313674	72389447	Coastal seawater
422	James EM 2019	mgm4713229.3	OA11_82_S36_L001_R1_001	mgp19414	Moorea	Pacific Ocean	17.538	-149.829	422544	96408931	Marine seawater
423	James EM 2019	mgm4713230.3	OA8_4_T3_S51_L001_R1_001	mgp19414	Santa Barbara Channel	USA	34.2501	-119.906	502223	135511322	Coastal seawater
424	James EM 2019	mgm4713231.3	OA11_76_T0_1000ppm_S35_L001_R2_001	mgp19414	Moorea	Pacific Ocean	17.538	-149.829	208570	54436343	Marine seawater
425	James EM 2019	mgm4713232.3	OA8_1_T5_S46_L001_R2_001	mgp19414	Santa Barbara Channel	USA	34.2501	-119.906	381870	105777324	Coastal seawater
426	Ju ISME J 2019	mgm4715759.3	AD.INF.READ1	mgp19765	Altdorf	Switzerland	46.8182	8.2275	17286417	2592962550	Urban wastewater
427	Ju ISME J 2019	mgm4715760.3	ZR.INF.READ1	mgp19765	Zürich	Switzerland	46.8182	8.2275	17318425	2597763750	Urban wastewater
428	Ju ISME J 2019	mgm4715763.3	MN.INF.READ1	mgp19765	Menznau	Switzerland	46.8182	8.2275	18809962	2821494300	Urban wastewater
429	Ju ISME J 2019	mgm4715765.3	FD.INF.READ1	mgp19765	Fällanden	Switzerland	46.8182	8.2275	17052566	2557884900	Urban wastewater
430	Ju ISME J 2019	mgm4715768.3	FR.INF.READ1	mgp19765	Fribourg	Switzerland	46.8182	8.2275	21381240	3207186000	Urban wastewater
431	Ju ISME J 2019	mgm4715770.3	TE.INF.READ1	mgp19765	Triengen	Switzerland	46.8182	8.2275	17331764	2599764600	Urban wastewater
432	Ju ISME J 2019	mgm4715773.3	TG.INF.READ1	mgp19765	Turgi	Switzerland	46.8182	8.2275	16649481	2497422150	Urban wastewater
433	Ju ISME J 2019	mgm4715777.3	AH.INF.READ1	mgp19765	Altenrhein	Switzerland	46.8182	8.2275	19827503	2974125450	Urban wastewater
434	Ju ISME J 2019	mgm4715778.3	WT.INF.READ1	mgp19765	Winterthur	Switzerland	46.8182	8.2275	19988055	2998208250	Urban wastewater
435	Ju ISME J 2019	mgm4715779.3	BE.INF.READ1	mgp19765	Bern	Switzerland	46.8182	8.2275	17481367	2622205050	Urban wastewater
436	Ju ISME J 2019	mgm4715780.3	TU.INF.READ1	mgp19765	Thun	Switzerland	46.8182	8.2275	19796569	2969485350	Urban wastewater
437	Ju ISME J 2019	mgm4715782.3	EM.INF.READ1	mgp19765	Emmen	Switzerland	46.8182	8.2275	19243182	2886477300	Urban wastewater
438	Ju ISME J 2019	mgm4717073.3	TG.DNF.READ1	mgp19899	Turgi	Switzerland	46.8182	8.2275	20605878	3090881700	Urban wastewater
439	Ju ISME J 2019	mgm4717074.3	TU.DNF.READ1	mgp19899	Thun	Switzerland	46.8182	8.2275	21180939	3177140850	Urban wastewater
440	Ju ISME J 2019	mgm4717076.3	MN.DNF.READ1	mgp19899	Menznau	Switzerland	46.8182	8.2275	20411232	3061684800	Urban wastewater
441	Ju ISME J 2019	mgm4717083.3	AH.DNF.READ1	mgp19899	Altenrhein	Switzerland	46.8182	8.2275	18250394	2737559100	Urban wastewater
442	Ju ISME J 2019	mgm4717089.3	TE.DNF.READ1	mgp19899	Triengen	Switzerland	46.8182	8.2275	20082379	3012356850	Urban wastewater
443	Ju ISME J 2019	mgm4717090.3	WT.DNF.READ1	mgp19899	Winterthur	Switzerland	46.8182	8.2275	19298166	2894724900	Urban wastewater
444	Ju ISME J 2019	mgm4717093.3	FR.DNF.READ1	mgp19899	Fribourg	Switzerland	46.8182	8.2275	18841371	2826205650	Urban wastewater
445	Ju ISME J 2019	mgm4717096.3	ZR.DNF.READ1	mgp19899	Zürich	Switzerland	46.8182	8.2275	21151323	3172698450	Urban wastewater
446	Ju ISME J 2019	mgm4717101.3	EM.DNF.READ1	mgp19899	Emmen	Switzerland	46.8182	8.2275	21561473	3234220950	Urban wastewater
447	Ju ISME J 2019	mgm4717169.3	AD.DNF.READ1	mgp19899	Altdorf	Switzerland	46.8182	8.2275	19928945	2989341750	Urban wastewater
448	Ju ISME J 2019	mgm4717171.3	FD.DNF.READ1	mgp19899	Fällanden	Switzerland	46.8182	8.2275	19621033	2943154950	Urban wastewater
449	Ju ISME J 2019	mgm4715963.3	BE.NFC.READ1	mgp19780	Bern	Switzerland	46.8182	8.2275	22268060	3340209000	Urban wastewater
450	Ju ISME J 2019	mgm4715964.3	WT.NFC.READ1	mgp19780	Winterthur	Switzerland	46.8182	8.2275	17742646	2661396900	Urban wastewater
451	Ju ISME J 2019	mgm4715967.3	AH.NFC.READ1	mgp19780	Altenrhein	Switzerland	46.8182	8.2275	19825418	2973812700	Urban wastewater
452	Ju ISME J 2019	mgm4715968.3	TU.NFC.READ1	mgp19780	Thun	Switzerland	46.8182	8.2275	17961284	2694192600	Urban wastewater
453	Ju ISME J 2019	mgm4715970.3	FD.NFC.READ1	mgp19780	Fällanden	Switzerland	46.8182	8.2275	20529791	3079468650	Urban wastewater
454	Ju ISME J 2019	mgm4715971.3	MN.NFC.READ1	mgp19780	Menznau	Switzerland	46.8182	8.2275	18533443	2780016450	Urban wastewater
455	Ju ISME J 2019	mgm4715972.3	TE.NFC.READ1	mgp19780	Triengen	Switzerland	46.8182	8.2275	20299098	3044864700	Urban wastewater
456	Ju ISME J 2019	mgm4715973.3	AD.NFC.READ1	mgp19780	Altdorf	Switzerland	46.8182	8.2275	19292996	2893949400	Urban wastewater
457	Ju ISME J 2019	mgm4715975.3	EM.NFC.READ1	mgp19780	Emmen	Switzerland	46.8182	8.2275	18973220	2845983000	Urban wastewater
458	Ju ISME J 2019	mgm4715977.3	ZR.NFC.READ1	mgp19780	Zürich	Switzerland	46.8182	8.2275	20870297	3130544550	Urban wastewater
459	Ju ISME J 2019	mgm4715979.3	FR.NFC.READ1	mgp19780	Fribourg	Switzerland	46.8182	8.2275	21539214	3230882100	Urban wastewater
460	Ju ISME J 2019	mgm4716115.3	TG.NFC.READ1	mgp19780	Turgi	Switzerland	46.8182	8.2275	19190092	2878513800	Urban wastewater
461	Ju ISME J 2019	mgm4715843.3	TE.EFF.READ1	mgp19773	Triengen	Switzerland	46.8182	8.2275	20651978	3097796700	Urban wastewater
462	Ju ISME J 2019	mgm4715849.3	EM.EFF.READ1	mgp19773	Emmen	Switzerland	46.8182	8.2275	18790171	2818525650	Urban wastewater
463	Ju ISME J 2019	mgm4715856.3	ZR.EFF.READ1	mgp19773	Zürich	Switzerland	46.8182	8.2275	17062993	2559448950	Urban wastewater
464	Ju ISME J 2019	mgm4715858.3	AH.EFF.READ1	mgp19773	Altenrhein	Switzerland	46.8182	8.2275	18891300	2833695000	Urban wastewater
465	Ju ISME J 2019	mgm4717157.3	FR.EFF.READ1	mgp19773	Fribourg	Switzerland	46.8182	8.2275	19151544	2872731600	Urban wastewater
466	Ju ISME J 2019	mgm4717158.3	BE.EFF.READ1	mgp19773	Bern	Switzerland	46.8182	8.2275	16769721	2515458150	Urban wastewater
467	Ju ISME J 2019	mgm4717159.3	MN.EFF.READ1	mgp19773	Menznau	Switzerland	46.8182	8.2275	20257718	3038657700	Urban wastewater
468	Ju ISME J 2019	mgm4717161.3	TG.EFF.READ1	mgp19773	Turgi	Switzerland	46.8182	8.2275	18291155	2743673250	Urban wastewater
469	Ju ISME J 2019	mgm4717162.3	AD.EFF.READ1	mgp19773	Altdorf	Switzerland	46.8182	8.2275	18108945	2716341750	Urban wastewater
470	Ju ISME J 2019	mgm4717164.3	WT.EFF.READ1	mgp19773	Winterthur	Switzerland	46.8182	8.2275	20958459	3143768850	Urban wastewater
471	Ju ISME J 2019	mgm4717167.3	TU.EFF.READ1	mgp19773	Thun	Switzerland	46.8182	8.2275	18244535	2736680250	Urban wastewater
472	Ju ISME J 2019	mgm4717168.3	FD.EFF.READ1	mgp19773	Fällanden	Switzerland	46.8182	8.2275	18429432	2764414800	Urban wastewater
473	Karimi SR 2019	mgm4629609.3	14-230-4-P230_S75_L008_R1_001	mgp13419	Algarve, Gal?Alta	Portugal	37.0693	-8.33114	7876374	778660028	Coastal seawater
474	Karimi SR 2019	mgm4629610.3	14-230-4-P230_S75_L008_R2_001	mgp13419	Algarve, Gal?Alta	Portugal	37.0693	-8.33114	7876374	778692179	Coastal seawater
475	Karimi SR 2019	mgm4629611.3	14-231-4-P231_S76_L008_R1_001	mgp13419	Algarve, Gal?Alta	Portugal	37.0693	-8.33114	7952833	788811682	Coastal seawater
476	Karimi SR 2019	mgm4629612.3	14-231-4-P231_S76_L008_R2_001	mgp13419	Algarve, Gal?Alta	Portugal	37.0693	-8.33114	7952833	788790838	Coastal seawater
477	Karimi SR 2019	mgm4629613.3	14-232-4-P232_S77_L008_R1_001	mgp13419	Algarve, Gal?Alta	Portugal	37.0693	-8.33114	7106173	704548630	Coastal seawater
478	Karimi SR 2019	mgm4629614.3	14-232-4-P232_S77_L008_R2_001	mgp13419	Algarve, Gal?Alta	Portugal	37.0693	-8.33114	7106173	704571838	Coastal seawater
479	Karimi SR 2019	mgm4629615.3	14-233-4-P233_S78_L008_R1_001	mgp13419	Algarve, Gal?Alta	Portugal	37.0693	-8.33114	8562440	852390400	Coastal seawater
480	Karimi SR 2019	mgm4629616.3	14-233-4-P233_S78_L008_R2_001	mgp13419	Algarve, Gal?Alta	Portugal	37.0693	-8.33114	8562440	852258253	Coastal seawater
481	Karimi SR 2019	mgm4629617.3	ment-01-SD01_S69_L008_R1_001	mgp13419	Algarve, Gal?Alta	Portugal	37.0693	-8.33114	7572312	756874114	Coastal seawater
482	Karimi SR 2019	mgm4629618.3	ment-01-SD01_S69_L008_R2_001	mgp13419	Algarve, Gal?Alta	Portugal	37.0693	-8.33114	7572312	756662414	Coastal seawater
483	Karimi SR 2019	mgm4629619.3	ment-02-SD02_S70_L008_R1_001	mgp13419	Algarve, Gal?Alta	Portugal	37.0693	-8.33114	6569930	657266485	Coastal seawater
484	Karimi SR 2019	mgm4629620.3	ment-02-SD02_S70_L008_R2_001	mgp13419	Algarve, Gal?Alta	Portugal	37.0693	-8.33114	6569930	657067289	Coastal seawater
485	Karimi SR 2019	mgm4629621.3	ment-03-SD03_S71_L008_R1_001	mgp13419	Algarve, Gal?Alta	Portugal	37.0693	-8.33114	7965488	795173317	Coastal seawater
486	Karimi SR 2019	mgm4629622.3	ment-03-SD03_S71_L008_R2_001	mgp13419	Algarve, Gal?Alta	Portugal	37.0693	-8.33114	7965488	794949657	Coastal seawater
487	Karimi SR 2019	mgm4629623.3	water-01-SW01_S72_L008_R1_001	mgp13419	Algarve, Gal?Alta	Portugal	37.0693	-8.33114	7345488	732483258	Coastal seawater
488	Karimi SR 2019	mgm4629624.3	water-01-SW01_S72_L008_R2_001	mgp13419	Algarve, Gal?Alta	Portugal	37.0693	-8.33114	7345488	732295283	Coastal seawater
489	Karimi SR 2019	mgm4629625.3	water-02-SW02_S73_L008_R1_001	mgp13419	Algarve, Gal?Alta	Portugal	37.0693	-8.33114	7631046	756733237	Coastal seawater
490	Karimi SR 2019	mgm4629626.3	water-02-SW02_S73_L008_R2_001	mgp13419	Algarve, Gal?Alta	Portugal	37.0693	-8.33114	7631046	756611369	Coastal seawater
491	Karimi SR 2019	mgm4629627.3	water-03-SW03_S74_L008_R1_001	mgp13419	Algarve, Gal?Alta	Portugal	37.0693	-8.33114	7665383	762249879	Coastal seawater
492	Karimi SR 2019	mgm4629628.3	water-03-SW03_S74_L008_R2_001	mgp13419	Algarve, Gal?Alta	Portugal	37.0693	-8.33114	7665383	762114706	Coastal seawater
493	Kelly PNAS 2014	mgm4466309.3	CoralPalmyra1Mic20101025_NP	mgp9220	Pacific Ocean	USA	5.86646	-162.113	170135	65768295	Marine seawater
494	Kelly PNAS 2014	mgm4466582.3	CoralCaroline12Mic20090419_NP	mgp9220	Pacific Ocean	Kiribati	-9.90774	-150.2	26895	9628211	Marine seawater
495	Kelly PNAS 2014	mgm4466592.3	CoralCaroline9Mic20090417_NP	mgp9220	Pacific Ocean	Kiribati	-9.91672	-150.211	39933	14930431	Marine seawater
496	Kelly PNAS 2014	mgm4466596.3	CoralFlint2Mic20090330_NP	mgp9220	Pacific Ocean	Kiribati	-11.4192	-151.827	24111	8335390	Marine seawater
497	Kelly PNAS 2014	mgm4466597.3	CoralFlint5BMic20090329_NP	mgp9220	Pacific Ocean	Kiribati	-11.4391	-151.82	98284	39269285	Marine seawater
498	Kelly PNAS 2014	mgm4466599.3	CoralFlint6Mic20090331_NP	mgp9220	Pacific Ocean	Kiribati	-11.4442	-151.817	39070	16800234	Marine seawater
499	Kelly PNAS 2014	mgm4466736.3	CoralJarvis4RampMic20100404_NPFinal	mgp9220	Pacific Ocean	USA	-0.38188	-159.998	171749	68728486	Marine seawater
500	Kelly PNAS 2014	mgm4466737.3	CoralJarvis9RampMic20100402_NP	mgp9220	Pacific Ocean	USA	-0.36537	-160.006	235984	96176239	Marine seawater
501	Kelly PNAS 2014	mgm4466738.3	CoralJarvisNorthMic111310_NP	mgp9220	Pacific Ocean	USA	-0.36902	-160.008	66808	25708364	Marine seawater
502	Kelly PNAS 2014	mgm4466739.3	CoralJarvisTentMic20101112_NP	mgp9220	Pacific Ocean	USA	-0.369017	-160.008	49774	19800157	Marine seawater
503	Kelly PNAS 2014	mgm4466741.3	CoralKingman2Mic20101031_NP	mgp9220	Pacific Ocean	USA	6.387	-162.386	225914	86171539	Marine seawater
504	Kelly PNAS 2014	mgm4466745.3	CoralKiritimatiOilMic20101121_NP	mgp9220	Pacific Ocean	Kiribati	1.99095	-157.483	156251	61522967	Marine seawater
505	Kelly PNAS 2014	mgm4466809.3	CoralKiritimatiTentMic20101120_NP	mgp9220	Pacific Ocean	Kiribati	2.00858	-157.489	30131	11669344	Marine seawater
506	Kelly PNAS 2014	mgm4466810.3	CoralMalden25BMic20090406_NP	mgp9220	Pacific Ocean	Kiribati	-4.03326	-154.951	164564	62817776	Marine seawater
507	Kelly PNAS 2014	mgm4466812.3	CoralMalden5Mic20090410_NP	mgp9220	Pacific Ocean	Kiribati	-3.99531	-154.945	48258	16854299	Marine seawater
508	Kelly PNAS 2014	mgm4466814.3	CoralStarbuck13BMic20090405_NP	mgp9220	Pacific Ocean	Kiribati	-5.66441	-155.873	29347	11784537	Marine seawater
509	Kelly PNAS 2014	mgm4466820.3	CoralStarbuck7Mic20090406_NP	mgp9220	Pacific Ocean	Kiribati	-5.6222	-155.88	83014	35851554	Marine seawater
510	Kelly PNAS 2014	mgm4466825.3	CoralTabuaeran10Mic20101104_NP	mgp9220	Pacific Ocean	Kiribati	3.82595	-159.35	104845	41528129	Marine seawater
511	Kelly PNAS 2014	mgm4466835.3	CoralTabuaeran2Mic20101106_NP	mgp9220	Pacific Ocean	Kiribati	3.84085	-159.36	73712	30361451	Marine seawater
512	Kelly PNAS 2014	mgm4466844.3	CoralVostok10Mic20090401_NP	mgp9220	Pacific Ocean	Kiribati	-10.0584	-152.31	83219	29748403	Marine seawater
513	Kelly PNAS 2014	mgm4466845.3	CoralWashington2NorthMic20101109_NP	mgp9220	Pacific Ocean	Kiribati	4.70242	-160.392	42317	16311528	Marine seawater
514	Kelly PNAS 2014	mgm4466846.3	CoralWashingtonTentMic20101108_NP	mgp9220	Pacific Ocean	Kiribati	4.68672	-160.42	285841	117975100	Marine seawater
515	Krustok AMB 2015	mgm4547293.3	Wastewater1	mgp7228	Västerås	Sweden	59.6099	16.5448	4013216	703507519	Urban wastewater
516	Krustok AMB 2015	mgm4547294.3	Reactor_1_1	mgp7228	Västerås	Sweden	59.6099	16.5448	1351316	305384918	Urban wastewater
517	Krustok AMB 2015	mgm4547295.3	Reactor_2_1	mgp7228	Västerås	Sweden	59.6099	16.5448	1554050	297713423	Urban wastewater
518	Krustok AMB 2015	mgm4547296.3	Reactor_3_1	mgp7228	Västerås	Sweden	59.6099	16.5448	1929917	390662604	Urban wastewater
519	Krustok AMB 2015	mgm4547297.3	Lake_Water	mgp7228	Västerås	Sweden	59.6099	16.5448	1961053	428394413	Urban wastewater
520	Krustok AMB 2015	mgm4547298.3	Wastewater2	mgp7228	Västerås	Sweden	59.6099	16.5448	1082423	275278843	Urban wastewater
521	Krustok AMB 2015	mgm4547299.3	Reactor_1_2	mgp7228	Västerås	Sweden	59.6099	16.5448	2603813	618498911	Urban wastewater
522	Krustok AMB 2015	mgm4547300.3	Reactor_2_2	mgp7228	Västerås	Sweden	59.6099	16.5448	2872756	648379884	Urban wastewater
523	Krustok AMB 2015	mgm4547301.3	Reactor_3_2	mgp7228	Västerås	Sweden	59.6099	16.5448	2186390	439946550	Urban wastewater
524	Labonté FIM 2019	mgm4679649.3	LVP2_trimmed	mgp16378	Crab Spa Vent	Pacific Ocean	9.84417	104.297	19562809	3244268537	Coastal seawater
525	Labonté FIM 2019	mgm4679741.3	LVP4_trimmed	mgp16378	Crab Spa Vent	Pacific Ocean	9.84417	104.297	12655094	2147143190	Coastal seawater
526	Labonté FIM 2019	mgm4679742.3	LVP5_trimmed	mgp16378	Teddy Bear Vent	Pacific Ocean	9.8472	104.297	20796159	3543800155	Coastal seawater
527	Labonté FIM 2019	mgm4679743.3	LVP8_trimmed	mgp16378	Teddy Bear Vent	Pacific Ocean	9.8472	104.297	8186070	1370717433	Coastal seawater
528	Lau ME 2019	mgm4739190.3	BD_assembled	mgp19012	Temenggor Lake	Malaysia	5.58368	101.345	3139036	2381613835	Surface freshwater
529	Lau ME 2019	mgm4739192.3	AD_assembled	mgp19012	Temenggor Lake	Malaysia	5.46115	101.323	3376329	2299773804	Surface freshwater
530	Lau ME 2019	mgm4739347.3	AL_assembled	mgp19012	Temenggor Lake	Malaysia	5.46115	101.323	1625166	1519975270	Surface freshwater
531	Lau ME 2019	mgm4739348.3	BL_assembled	mgp19012	Temenggor Lake	Malaysia	5.58368	101.345	1422527	1366347488	Surface freshwater
532	López-Leal MR 2018	mgm4716680.3	116_L001_FinalReads	mgp19868	Cuernavaca	Mexico	18.9186	-99.2342	80418	7137930	Urban wastewater
533	López-Leal MR 2018	mgm4716681.3	116_L002_FinalReads	mgp19863	Cuernavaca	Mexico	18.9186	-99.2342	86581	8116276	Urban wastewater
534	López-Leal MR 2018	mgm4716707.3	115_L003_FinalReads	mgp19884	Cuernavaca	Mexico	18.9186	-99.2342	1225763	123395188	Urban wastewater
535	López-Leal MR 2018	mgm4716832.3	116_L004_FinalReads	mgp19889	Cuernavaca	Mexico	18.9186	-99.2342	84471	7840790	Urban wastewater
536	López-Leal MR 2018	mgm4716833.3	116_L003_FinalReads	mgp19888	Cuernavaca	Mexico	18.9186	-99.2342	97638	8730609	Urban wastewater
537	López-Leal MR 2018	mgm4717011.3	115_L001_FinalReads	mgp19869	Cuernavaca	Mexico	18.9186	-99.2342	1219721	121485004	Urban wastewater
538	López-Leal MR 2018	mgm4717032.3	115_L002_FinalReads	mgp19866	Cuernavaca	Mexico	18.9186	-99.2342	1184028	119017586	Urban wastewater
539	Meirelles PO 2015	mgm4480746.3	VIT_Mout_W1	mgp16102	Vitoria-Trindade Chain	Brazil	-20.514	-38.071	11368	4193974	Marine seawater
540	Meirelles PO 2015	mgm4480747.3	VIT_Mout_W2	mgp16102	Vitoria-Trindade Chain	Brazil	-20.514	-38.071	18438	6906394	Marine seawater
541	Meirelles PO 2015	mgm4480749.3	DAV_Mount_W2	mgp16102	Vitoria-Trindade Chain	Brazil	-20.5767	-34.8064	16365	5732834	Marine seawater
542	Meirelles PO 2015	mgm4480751.3	SAN_Island_W2	mgp16102	Vitoria-Trindade Chain	Brazil	-20.504	-25.355	20206	7552561	Marine seawater
543	Meirelles PO 2015	mgm4487647.3	PRI_Island_W3	mgp16102	Vitoria-Trindade Chain	Brazil	-20.53	-29.33	22552	9016670	Marine seawater
544	Meneghine PO 2017	mgm4622705.3	W1S	mgp12953	Zoological Park Foundation of Sao Paulo farm park, Aracoiaba da Serra SP	Brazil	-23.5794	-47.5882	32542115	3540851889	Surface freshwater
545	Meneghine PO 2017	mgm4622706.3	W2S	mgp12953	Zoological Park Foundation of Sao Paulo farm park, Aracoiaba da Serra SP	Brazil	-23.5794	-47.5882	30563031	3336709683	Surface freshwater
546	Meneghine PO 2017	mgm4622707.3	W3S	mgp12953	Zoological Park Foundation of Sao Paulo farm park, Aracoiaba da Serra SP	Brazil	-23.5794	-47.5882	48438622	5845678816	Surface freshwater
547	Metch NN 2018	mgm4682197.3	D56R10_	mgp16589	Blacksburg, VA	USA	37.222	-80.426	31805544	3219059011	Urban wastewater
548	Metch NN 2018	mgm4682198.3	D07R04_	mgp16589	Blacksburg, VA	USA	37.222	-80.426	31148105	3158376020	Urban wastewater
549	Metch NN 2018	mgm4682199.3	D56R06_	mgp16589	Blacksburg, VA	USA	37.222	-80.426	49886437	5027970395	Urban wastewater
550	Metch NN 2018	mgm4682200.3	D07R07_	mgp16589	Blacksburg, VA	USA	37.222	-80.426	33937734	3423264257	Urban wastewater
551	Metch NN 2018	mgm4682201.3	D07R03_	mgp16589	Blacksburg, VA	USA	37.222	-80.426	34667629	3490221076	Urban wastewater
552	Metch NN 2018	mgm4682202.3	D07R01_	mgp16589	Blacksburg, VA	USA	37.222	-80.426	38016491	3829312138	Urban wastewater
553	Metch NN 2018	mgm4682203.3	D07R02_	mgp16589	Blacksburg, VA	USA	37.222	-80.426	33920504	3417532694	Urban wastewater
554	Metch NN 2018	mgm4682204.3	D56R03_	mgp16589	Blacksburg, VA	USA	37.222	-80.426	34173708	3448265128	Urban wastewater
555	Metch NN 2018	mgm4682205.3	D07R06_	mgp16589	Blacksburg, VA	USA	37.222	-80.426	33613567	3383206251	Urban wastewater
556	Metch NN 2018	mgm4682206.3	D00R01_	mgp16589	Blacksburg, VA	USA	37.222	-80.426	20121885	2076691045	Urban wastewater
557	Metch NN 2018	mgm4682207.3	D56R01_	mgp16589	Blacksburg, VA	USA	37.222	-80.426	37087659	3788482937	Urban wastewater
558	Metch NN 2018	mgm4682208.3	D56R05_	mgp16589	Blacksburg, VA	USA	37.222	-80.426	32954807	3315466328	Urban wastewater
559	Metch NN 2018	mgm4682209.3	D56R08_	mgp16589	Blacksburg, VA	USA	37.222	-80.426	36130626	3639462051	Urban wastewater
560	Metch NN 2018	mgm4682210.3	D07R10_	mgp16589	Blacksburg, VA	USA	37.222	-80.426	34953523	3519030509	Urban wastewater
561	Metch NN 2018	mgm4682211.3	D07R05_	mgp16589	Blacksburg, VA	USA	37.222	-80.426	34808119	3505150164	Urban wastewater
562	Metch NN 2018	mgm4682212.3	D07R09_	mgp16589	Blacksburg, VA	USA	37.222	-80.426	31642799	3189744439	Urban wastewater
563	Metch NN 2018	mgm4682213.3	D56R04_	mgp16589	Blacksburg, VA	USA	37.222	-80.426	32860596	3317589447	Urban wastewater
564	Metch NN 2018	mgm4682214.3	D56R09_	mgp16589	Blacksburg, VA	USA	37.222	-80.426	33863067	3417495347	Urban wastewater
565	Metch NN 2018	mgm4682215.3	D07R08_	mgp16589	Blacksburg, VA	USA	37.222	-80.426	36447453	3685821676	Urban wastewater
566	Metch NN 2018	mgm4682216.3	D56R02_	mgp16589	Blacksburg, VA	USA	37.222	-80.426	33851222	3419001173	Urban wastewater
567	Metch NN 2018	mgm4682217.3	D00R06_	mgp16589	Blacksburg, VA	USA	37.222	-80.426	39371533	3958790274	Urban wastewater
568	Metch NN 2018	mgm4682218.3	D56R07_	mgp16589	Blacksburg, VA	USA	37.222	-80.426	34092786	3432117884	Urban wastewater
569	Minich PO 2018	mgm4573350.3	1T1Wt1r1_merged	mgp5542	San Diego, CA	USA	32.732	-117.211	2360320	825135346	Coastal seawater
570	Minich PO 2018	mgm4573351.3	2T2Wt2r5_merged	mgp5542	San Diego, CA	USA	32.732	-117.211	1997599	648471638	Coastal seawater
571	Minich PO 2018	mgm4573352.3	3T3Wt3r9_merged	mgp5542	San Diego, CA	USA	32.732	-117.211	1961745	657779319	Coastal seawater
572	Minich PO 2018	mgm4573353.3	4T4Wt4r7_merged	mgp5542	San Diego, CA	USA	32.732	-117.211	2013315	638451123	Coastal seawater
573	Minich PO 2018	mgm4573354.3	5T1Wt1r7_merged	mgp5542	San Diego, CA	USA	32.732	-117.211	2483633	834012492	Coastal seawater
574	Minich PO 2018	mgm4573355.3	6T2Wt2r4_merged	mgp5542	San Diego, CA	USA	32.732	-117.211	2100562	520015183	Coastal seawater
575	Minich PO 2018	mgm4573356.3	7T3Wt3r4_merged	mgp5542	San Diego, CA	USA	32.732	-117.211	1943195	540658009	Coastal seawater
576	Minich PO 2018	mgm4573357.3	8T4Wt4r6_merged	mgp5542	San Diego, CA	USA	32.732	-117.211	1635709	426121926	Coastal seawater
577	Minich PO 2018	mgm4573495.3	10T2Wt2r6_merged	mgp5542	San Diego, CA	USA	32.732	-117.211	2137033	595481888	Coastal seawater
578	Minich PO 2018	mgm4573496.3	11T3Wt3r9_merged	mgp5542	San Diego, CA	USA	32.732	-117.211	2134056	705749935	Coastal seawater
579	Minich PO 2018	mgm4573497.3	9T1Wt1r9_merged	mgp5542	San Diego, CA	USA	32.732	-117.211	2559002	872790498	Coastal seawater
580	Minich PO 2018	mgm4573950.3	12T4Wt4r9_merged	mgp5542	San Diego, CA	USA	32.732	-117.211	1760463	493559743	Coastal seawater
581	Morales FIMS 2019	mgm4662524.3	processed_S2_B_S2_L001	mgp14849	Munida Transect, Station 2	New Zealand	-45.7971	171.021	2293284	457313852	Coastal seawater
582	Morales FIMS 2019	mgm4662525.3	processed_S8_500m_B_S6_L001	mgp14849	Munida Transect, Station 2	New Zealand	-45.8361	171.548	5249491	690050401	Marine seawater
583	Morales FIMS 2019	mgm4662526.3	processed_S8_B_S4_L001	mgp14849	Munida Transect, Station 2	New Zealand	-45.8437	171.539	2015852	369351462	Marine seawater
584	Morales FIMS 2019	mgm4662527.3	processed_S2_A_S1_L001	mgp14849	Munida Transect, Station 2	New Zealand	-45.7971	171.021	2333636	474222643	Coastal seawater
585	Morales FIMS 2019	mgm4662528.3	processed_S8_500m_A_S5_L001	mgp14849	Munida Transect, Station 2	New Zealand	-45.8361	171.548	4670688	701144949	Marine seawater
586	Morales FIMS 2019	mgm4662529.3	processed_S8_A_S3_L001	mgp14849	Munida Transect, Station 2	New Zealand	-45.8437	171.539	3383099	628073761	Marine seawater
587	Naghoni SR 2017	mgm4683415.3	green	mgp16685	Meyghan Lake	Iran	34.1865	49.8443	36670335	3677922376	Surface saline water
588	Naghoni SR 2017	mgm4683416.3	white	mgp16685	Meyghan Lake	Iran	34.1956	49.8344	36823996	3691100649	Surface saline water
589	Naghoni SR 2017	mgm4683417.3	red	mgp16685	Meyghan Lake	Iran	34.1889	49.8397	35135376	3523663474	Surface saline water
590	Nyyssonen ISME J 2014	mgm4451759.3	OUTO_II_1500	mgp5736	Outokumpu	Finland	62.717	29.062	355371	144002614	Groundwater
591	Nyyssonen ISME J 2014	mgm4451761.3	OUTO_II_2300	mgp5736	Outokumpu	Finland	62.717	29.062	323576	130544350	Groundwater
592	Nyyssonen ISME J 2014	mgm4453297.3	OUTO_II_600	mgp5736	Outokumpu	Finland	62.717	29.062	276230	107964811	Groundwater
593	Port PO 2013	mgm4460178.3	Station P1	mgp2706	Puget Sound, WA	USA	48.0167	-122.301	198750	69705957	Coastal seawater
594	Port PO 2013	mgm4460179.3	Station P26	mgp2706	Puget Sound, WA	USA	48.3681	-122.717	154630	54248771	Coastal seawater
595	Port PO 2013	mgm4460180.3	Station P28	mgp2706	Puget Sound, WA	USA	47.7006	-122.451	173539	61313635	Coastal seawater
596	Port PO 2013	mgm4460182.3	Station P32	mgp2706	Puget Sound, WA	USA	47.3333	-122.435	168536	59118427	Coastal seawater
597	Port PO 2013	mgm4460188.3	Station P5	mgp2706	Puget Sound, WA	USA	47.8833	-122.367	433841	154203824	Coastal seawater
598	Port PO 2013	mgm4460189.3	Marina	mgp2706	Puget Sound, WA	USA	47.6839	-122.407	242705	87789611	Coastal seawater
599	Port PO 2013	mgm4460190.3	WWTP effluent	mgp2706	Puget Sound, WA	USA	47.6617	-122.433	128160	46708989	Coastal seawater
600	Reiss MR 2016	mgm4447797.3	EW3Pre1	mgp11259	Española, NM	USA	35.9921	-106.08	7751634	697647060	Groundwater
601	Reiss MR 2016	mgm4447837.3	EW3Post1	mgp11259	Española, NM	USA	35.9921	-106.08	7938832	714494880	Groundwater
602	Rodriguez-Brito ISME J 2010	mgm4440090.3	LowSalternPlaSDbay20051122	mgp11	Chula Vista, CA	USA	32.6	-117.107	111431	11122989	Surface saline water
603	Rodriguez-Brito ISME J 2010	mgm4440324.3	LowSalternSDbayMic20051110	mgp11	Chula Vista, CA	USA	32.6	-117.107	49074	4632200	Surface saline water
604	Rodriguez-Brito ISME J 2010	mgm4440419.3	HighSalternSDbayMic20051128	mgp11	Chula Vista, CA	USA	32.6	-117.107	35446	3711295	Surface saline water
605	Rodriguez-Brito ISME J 2010	mgm4440420.3	LowSalternSDbayVir20051128	mgp11	Chula Vista, CA	USA	32.6	-117.107	62685	6511083	Surface saline water
606	Rodriguez-Brito ISME J 2010	mgm4440425.3	MedSalternSDbayMic20051116	mgp11	Chula Vista, CA	USA	32.6	-117.107	120987	11867028	Surface saline water
607	Rodriguez-Brito ISME J 2010	mgm4440429.3	HighSalternSDbayMicB200407	mgp11	Chula Vista, CA	USA	32.6	-117.107	39553	4028912	Surface saline water
608	Rodriguez-Brito ISME J 2010	mgm4440430.3	HighSalternSDbayMicA200407	mgp11	Chula Vista, CA	USA	32.6	-117.107	78524	7982909	Surface saline water
609	Rodriguez-Brito ISME J 2010	mgm4440433.3	HighSalternSDbayMicC200407	mgp11	Chula Vista, CA	USA	32.6	-117.107	123879	12641571	Surface saline water
610	Rodriguez-Brito ISME J 2010	mgm4440434.3	MedSalternSDbayMic20051111	mgp11	Chula Vista, CA	USA	32.6	-117.107	23261	2323241	Surface saline water
611	Rodriguez-Brito ISME J 2010	mgm4440435.3	MedSalternSDbayMic20051110	mgp11	Chula Vista, CA	USA	32.6	-117.107	38929	3905955	Surface saline water
612	Rodriguez-Brito ISME J 2010	mgm4440436.3	LowSalternSDbayVir200407	mgp11	Chula Vista, CA	USA	32.6	-117.107	268534	28054297	Surface saline water
613	Rodriguez-Brito ISME J 2010	mgm4440437.3	LowSalternSDbayMic200407	mgp11	Chula Vista, CA	USA	32.6	-117.107	268206	25280522	Surface saline water
614	Rodriguez-Brito ISME J 2010	mgm4440438.3	HighSalternSDbayMicD200407	mgp11	Chula Vista, CA	USA	32.6	-117.107	340725	34806789	Surface saline water
615	Rodriguez-Brito ISME J 2010	mgm4440411.3	PrePondKentSTMic20060504	mgp26	prebead pond at Kent SeaTech, Salton Sea, CA	USA	33.5376	-116.098	44094	4428989	Surface freshwater
616	Rodriguez-Brito ISME J 2010	mgm4440413.3	TilPondKentSTMic20060504	mgp26	Tilapia Channel (FW1) at Kent SeaTech, Salton Sea, CA	USA	33.5376	-116.098	63978	6484135	Surface freshwater
617	Rodriguez-Brito ISME J 2010	mgm4440422.3	TilPondKentSTMic200608	mgp26	Tilapia Channel (FW1) at Kent SeaTech, Salton Sea, CA	USA	33.5376	-116.098	67612	6932903	Surface freshwater
618	Rodriguez-Brito ISME J 2010	mgm4440423.3	Tilapia pond microbes Duplicate	mgp26	Tilapia Channel (FW1) at Kent SeaTech, Salton Sea, CA	USA	33.5376	-116.098	381076	38804235	Surface freshwater
619	Rodriguez-Brito ISME J 2010	mgm4440439.3	TpondKentSTVir200511	mgp26	Tilapia Channel (FW1) at Kent SeaTech, Salton Sea, CA	USA	33.5376	-116.098	267640	27366887	Surface freshwater
620	Rodriguez-Brito ISME J 2010	mgm4440440.3	TilPondKentSTMic200511	mgp26	Tilapia Channel (FW1) at Kent SeaTech, Salton Sea, CA	USA	33.5376	-116.098	381076	38804235	Surface freshwater
621	Rusch PB 2007	mgm4441133.3	GS108b Shotgun - Lagoon Reef - Indian Ocean - Coccos Keeling, Inside Lagoon - Australia	mgp27	Indian Ocean - Coccos Keeling, Inside Lagoon	Australia	-12.0925	96.8817	49595	53530124	Marine seawater
622	Rusch PB 2007	mgm4441134.3	GS110b Shotgun - Open Ocean - Indian Ocean - Indian Ocean - International	mgp27	Indian Ocean	Indian Ocean	-10.4461	88.3027	49597	53607277	Marine seawater
623	Rusch PB 2007	mgm4441135.3	GS120 Shotgun - Open Ocean - Indian Ocean - Madagascar Waters - Madagascar	mgp27	Indian Ocean - Madagascar Waters	Madagascar	-26.035	50.123	46052	45710196	Marine seawater
624	Rusch PB 2007	mgm4441139.3	GS108a Shotgun - Lagoon Reef - Indian Ocean - Coccos Keeling, Inside Lagoon - Australia	mgp27	Indian Ocean - Coccos Keeling, Inside Lagoon	Australia	-12.0925	96.8817	51788	50890568	Marine seawater
625	Rusch PB 2007	mgm4441139.4	GS122b Shotgun - Open Ocean - Indian Ocean - International waters between Madagascar and South Africa - International	mgp27	Indian Ocean - International waters between Madagascar and South Africa	Indian Ocean	-30.8983	40.4203	50096	52667848	Marine seawater
626	Rusch PB 2007	mgm4441143.3	GS009 Shotgun - Coastal - North American East Coast - Block Island, NY - USA	mgp27	Block Island, NY	USA	41.091	-71.602	79303	84327514	Coastal seawater
627	Rusch PB 2007	mgm4441144.3	GS010 Shotgun - Coastal - North American East Coast - Cape May, NJ - USA	mgp27	Cape May, NJ	USA	38.94	-74.685	78304	82424426	Coastal seawater
628	Rusch PB 2007	mgm4441145.3	GS037 Shotgun - Open Ocean - Eastern Tropical Pacific - Equatorial Pacific TAO Buoy - International	mgp27	Equatorial Pacific TAO Buoy	Pacific Ocean	-1.97389	-95.0147	65670	68651473	Marine seawater
629	Rusch PB 2007	mgm4441146.3	GS047 Shotgun - Open Ocean - Tropical South Pacific - 201 miles from F. Polynesia - French Polynesia	mgp27	Tropical South Pacific - 201 miles from F. Polynesia	French Polynesia	-10.1314	-135.449	66023	68340256	Marine seawater
630	Rusch PB 2007	mgm4441147.3	GS112b Shotgun - Open Ocean - Indian Ocean - Indian Ocean - International	mgp27	Indian Ocean	Indian Ocean	-8.505	80.3756	52118	55638894	Marine seawater
631	Rusch PB 2007	mgm4441148.3	GS117b Shotgun - Coastal sample - Indian Ocean - St. Anne Island, Seychelles - Seychelles	mgp27	Indian Ocean - St. Anne Island, Seychelles	Seychelles	-4.6136	55.5086	50609	54752102	Marine seawater
632	Rusch PB 2007	mgm4441149.3	GS116 Shotgun - Open Ocean - Indian Ocean - Outside Seychelles, Indian Ocean - Seychelles	mgp27	Outside Seychelles, Indian Ocean	Seychelles	-4.635	56.8361	60932	64223447	Marine seawater
633	Rusch PB 2007	mgm4441150.3	GS115 Shotgun - Open Ocean - Indian Ocean - Indian Ocean - International	mgp27	Indian Ocean	Indian Ocean	-4.6625	60.5231	61020	64230062	Marine seawater
634	Rusch PB 2007	mgm4441151.3	GS119 Shotgun - Open Ocean - Indian Ocean - International Water Outside of Reunion Island - International	mgp27	Indian Ocean - International Water Outside of Reunion Island	Indian Ocean	-23.2161	52.3061	60987	65055874	Marine seawater
635	Rusch PB 2007	mgm4441152.3	GS004 Shotgun - Coastal - North American East Coast - Outside Halifax, Nova Scotia - Canada	mgp27	Outside Halifax, Nova Scotia	Canada	44.1372	-63.644	52959	56922096	Coastal seawater
636	Rusch PB 2007	mgm4441153.3	GS007 Shotgun - Coastal - North American East Coast - Northern Gulf of Maine - Canada	mgp27	Northern Gulf of Maine	Canada	43.632	-66.8472	50980	55430960	Coastal seawater
637	Rusch PB 2007	mgm4441155.3	GS109 Shotgun - Open Ocean - Indian Ocean - Indian Ocean - International	mgp27	Indian Ocean	Indian Ocean	-10.9436	92.0589	59813	62752349	Marine seawater
638	Rusch PB 2007	mgm4441156.3	GS111 Shotgun - Open Ocean - Indian Ocean - Indian Ocean - International	mgp27	Indian Ocean	Indian Ocean	-9.59694	84.1957	59080	62072289	Marine seawater
639	Rusch PB 2007	mgm4441568.3	GS119 Shotgun - Open Ocean - Indian Ocean - International Water Outside of Reunion Island - International	mgp27	Indian Ocean - International Water Outside of Reunion Island	Indian Ocean	-23.2161	52.3061	60987	65055874	Marine seawater
640	Rusch PB 2007	mgm4441570.3	GS000a Shotgun - Open Ocean - Sargasso Sea - Sargasso Station 11 - Bermuda	mgp27	Sargasso Sea	Bermuda	31.175	-64.324	644551	658755696	Marine seawater
641	Rusch PB 2007	mgm4441571.3	GS000a Shotgun - Open Ocean - Sargasso Sea - Sargasso Station 13 - Bermuda	mgp27	Sargasso Sea	Bermuda	31.175	-64.324	644551	658755696	Marine seawater
642	Rusch PB 2007	mgm4441573.3	GS000b Shotgun - Open Ocean - Sargasso Sea - Sargasso Station 13 - Bermuda	mgp27	Sargasso Sea	Bermuda	31.175	-64.324	317180	321026307	Marine seawater
643	Rusch PB 2007	mgm4441574.3	GS000c Shotgun - Open Ocean - Sargasso Sea - Sargasso Stations 3 - Bermuda	mgp27	Sargasso Sea	Bermuda	32.1748	-64.0102	368835	371688861	Marine seawater
644	Rusch PB 2007	mgm4441582.3	GS006 Shotgun - Estuary - North American East Coast - Bay of Fundy, Nova Scotia - Canada	mgp27	Bay of Fundy, Nova Scotia	Canada	44.112	-64.9467	59679	64615563	Coastal seawater
645	Rusch PB 2007	mgm4441585.3	GS013 Shotgun - Coastal - North American East Coast - Off Nags Head, NC - USA	mgp27	Off Nags Head, NC	USA	36.0039	-75.3947	138033	149007574	Coastal seawater
646	Rusch PB 2007	mgm4441589.3	GS019 Shotgun - Coastal - Caribbean Sea - Northeast of Colon - Panama	mgp27	Caribbean Sea, Northeast of Colon	Panama	10.7164	-80.2544	135325	146413090	Marine seawater
647	Rusch PB 2007	mgm4441590.3	GS020 Shotgun - Fresh Water - Panama Canal - Lake Gatun - Panama	mgp27	Lake Gatun, Panama	Panama	9.1644	-79.8361	296355	315151139	Surface freshwater
648	Rusch PB 2007	mgm4441591.3	GS021 Shotgun - Coastal - Eastern Tropical Pacific - Gulf of Panama - Panama	mgp27	Eastern Tropical Pacific, Gulf of Panama	Panama	8.1292	-79.6911	131798	143454700	Marine seawater
649	Rusch PB 2007	mgm4441593.3	GS025 Shotgun - Fringing Reef - Eastern Tropical Pacific - Dirty Rock, Cocos Island - Costa Rica	mgp27	Eastern Tropical Pacific, Dirty Rock, Cocos Island	Costa Rica	5.55278	-87.0878	120671	129781299	Marine seawater
650	Rusch PB 2007	mgm4441594.3	GS026 Shotgun - Open Ocean - Galapagos Islands - 134 miles NE of Galapagos - Ecuador	mgp27	Open Ocean, 134 miles NE of Galapagos	Ecuador	1.2642	-90.295	102708	109049397	Marine seawater
651	Rusch PB 2007	mgm4441595.3	GS027 Shotgun - Coastal - Galapagos Islands - Devil's Crown, Floreana Island - Ecuador	mgp27	Galapagos Islands, Devil	Ecuador	1.2161	-90.4228	222080	237326008	Marine seawater
652	Rusch PB 2007	mgm4441596.3	GS029 Shotgun - Coastal - Galapagos Islands - North James Bay, Santigo Island - Ecuador	mgp27	Galapagos Islands - North James Bay, Santigo Island	Ecuador	0.2	-90.8353	131529	143822814	Marine seawater
653	Rusch PB 2007	mgm4441596.4	GS028 Shotgun - Coastal - Galapagos Islands - Coastal Floreana - Ecuador	mgp27	Galapagos Islands, Coastal Floreana	Ecuador	1.2169	-90.3197	189052	205008796	Marine seawater
654	Rusch PB 2007	mgm4441597.3	GS031	mgp27	Upwelling, Fernandina Island	Ecuador	0.30111	-91.6517	436401	461671889	Marine seawater
655	Rusch PB 2007	mgm4441598.3	GS032 Shotgun - Mangrove - Galapagos Islands - Mangrove on Isabella Island - Ecuador	mgp27	Galapagos Islands - Mangrove on Isabella Island	Ecuador	-0.59389	-91.0694	148018	153341974	Marine seawater
656	Rusch PB 2007	mgm4441599.3	GS033 Shotgun - Hypersaline - Galapagos Islands - Punta Cormorant, Hypersaline Lagoon, Floreana Island - Ecuador	mgp27	Punta Cormorant, Hypersaline Lagoon, Floreana Island	Ecuador	-1.2283	-90.4292	692255	729708089	Marine seawater
657	Rusch PB 2007	mgm4441600.3	GS034 Shotgun - Coastal - Galapagos Islands - North Seamore Island - Ecuador	mgp27	Galapagos Islands - North Seamore Island	Ecuador	-0.3831	-90.2797	134347	142199308	Marine seawater
658	Rusch PB 2007	mgm4441601.3	GS035 Shotgun - Coastal - Galapagos Islands - Wolf Island - Ecuador	mgp27	Galapagos Islands - Wolf Island	Ecuador	1.38914	-91.8169	140814	151840270	Marine seawater
659	Rusch PB 2007	mgm4441602.3	GS036 Shotgun - Coastal - Galapagos Islands - Cabo Marshall, Isabella Island - Ecuador	mgp27	Cabo Marshall, Isabella Island	Ecuador	-0.02083	-91.1978	77538	85757477	Marine seawater
660	Rusch PB 2007	mgm4441603.3	GS048a Shotgun - Coral Reef - Polynesia Archipelagos - Moorea, Cooks Bay - Fr. Polynesia	mgp27	Polynesia Archipelagos - Moorea, Cooks Bay	French Polynesia	-17.4758	-149.812	90515	92813604	Marine seawater
661	Rusch PB 2007	mgm4441604.3	GS051 Shotgun - Coral Reef Atoll - Polynesia Archipelagos - Rangirora Atoll - Fr. Polynesia	mgp27	Polynesia Archipelagos - Rangirora Atoll	French Polynesia	-15.1436	-147.435	128982	140497312	Marine seawater
662	Rusch PB 2007	mgm4441605.3	GS049 Shotgun - Coastal - Polynesia Archipelagos - Moorea, Outside Cooks Bay - Fr. Polynesia	mgp27	Polynesia Archipelagos - Moorea, Outside Cooks	French Polynesia	-17.4531	-149.799	92501	94424378	Marine seawater
663	Rusch PB 2007	mgm4441606.3	GS108a Shotgun - Lagoon Reef - Indian Ocean - Coccos Keeling, Inside Lagoon - Australia	mgp27	Indian Ocean - Coccos Keeling, Inside Lagoon	Australia	12.0925	96.8817	51787	50889437	Marine seawater
664	Rusch PB 2007	mgm4441607.3	GS110a Shotgun - Open Ocean - Indian Ocean - Indian Ocean - International	mgp27	Indian Ocean	Indian Ocean	-10.4461	88.3027	99288	100097831	Marine seawater
665	Rusch PB 2007	mgm4441608.3	GS110b Shotgun - Open Ocean - Indian Ocean - Indian Ocean - International	mgp27	Indian Ocean	Indian Ocean	-10.4461	88.3028	49597	53607277	Marine seawater
666	Rusch PB 2007	mgm4441609.3	GS112a Shotgun - Open Ocean - Indian Ocean - Indian Ocean - International	mgp27	Indian Ocean	Indian Ocean	-8.505	80.3756	99781	101818659	Marine seawater
667	Rusch PB 2007	mgm4441610.3	GS113 Shotgun - Open Ocean - Indian Ocean - Indian Ocean - International	mgp27	Indian Ocean	Indian Ocean	-7.0075	76.3314	109700	118339154	Marine seawater
668	Rusch PB 2007	mgm4441611.3	GS114 Shotgun - Open Ocean - Indian Ocean - 500 Miles west of the Seychelles in the Indian Ocean - International	mgp27	Indian Ocean - 500 Miles west of the Seychelles in the Indian Ocean	Indian Ocean	-4.99028	64.9767	348823	345285679	Marine seawater
669	Rusch PB 2007	mgm4441613.3	GS117a Shotgun - Coastal sample - Indian Ocean - St. Anne Island, Seychelles - Seychelles	mgp27	Indian Ocean - St. Anne Island, Seychelles	Seychelles	-4.6136	55.5086	346952	339868195	Marine seawater
670	Rusch PB 2007	mgm4441614.3	GS121 Shotgun - Open Ocean - Indian Ocean - International water between Madagascar and South Africa - International	mgp27	Indian Ocean - International water between Madagascar and South Africa	Indian Ocean	-29.3489	43.2156	110720	119426081	Marine seawater
671	Rusch PB 2007	mgm4441615.3	GS122a Shotgun - Open Ocean - Indian Ocean - International waters between Madagascar and South Africa - International	mgp27	Indian Ocean - International waters between Madagascar and South Africa	Indian Ocean	-30.8983	40.4203	101558	105196135	Marine seawater
672	Rusch PB 2007	mgm4441616.3	GS123 Shotgun - Open Ocean - Indian Ocean - International water between Madagascar and South Africa - International	mgp27	Indian Ocean - International water between Madagascar and South Africa	Indian Ocean	-32.3992	36.5919	107966	115611614	Marine seawater
673	Rusch PB 2007	mgm4441617.3	GS148 Shotgun - Fringing Reef - Indian Ocean - East coast Zanzibar (Tanzania), offshore Paje lagoon - Tanzania	mgp27	Indian Ocean - East coast Zanzibar (Tanzania), offshore Paje lagoon	Tanzania	-6.3167	39.55	107741	107616215	Coastal seawater
674	Rusch PB 2007	mgm4441618.3	GS149 Shotgun - Harbor - Indian Ocean - West coast Zanzibar (Tanzania), harbour region - Tanzania	mgp27	Indian Ocean - West coast Zanzibar (Tanzania), harbour region	Tanzania	-6.1167	39.1167	110984	111178553	Coastal seawater
675	Rusch PB 2007	mgm4441658.3	GS011 Shotgun - Estuary - North American East Coast - Delaware Bay, NJ - USA	mgp27	Delaware Bay, NJ	USA	39.4178	-75.5142	124435	133251132	Coastal seawater
676	Rusch PB 2007	mgm4441661.3	GS023 Shotgun - Open Ocean - Eastern Tropical Pacific - 30 miles from Cocos Island - Costa Rica	mgp27	Eastern Tropical Pacific, 30 miles from Cocos Island	Costa Rica	5.64	-86.565	133051	143626589	Marine seawater
677	Rusch PB 2007	mgm4441662.3	GS030 Shotgun - Warm Seep - Galapagos Islands - Warm seep, Roca Redonda - Ecuador	mgp27	Galapagos Islands - Warm seep, Roca Redonda	Ecuador	0.2722	-91.633	359152	391694924	Marine seawater
678	Rusch PB 2007	mgm4442626.3	GS030 Shotgun - Warm Seep - Galapagos Islands - Upwelling, Fernandina Island	mgp27	Upwelling, Fernandina Island	Ecuador	-0.30111	-91.6517	436401	461671889	Marine seawater
679	Rusch PB 2007	mgm4442708.3	GS004	mgp27	Outside Halifax, Nova Scotia	Canada	44.1372	-63.644	52959	56922096	Coastal seawater
680	Rusch PB 2007	mgm4442709.3	GS007	mgp27	Northern Gulf of Maine	Canada	43.632	-66.8472	50980	55430960	Coastal seawater
681	Sangwan mSystems 2016	mgm4549281.3	MW10_TAAGGCGA-CTCTCTAT_L004_R1_001	mgp7450	Chicago, IL	USA	42.041	-87.7107	9783429	988126329	Surface freshwater
682	Sangwan mSystems 2016	mgm4549286.3	MW1_TAAGGCGA-TAGATCGC_L004_R1_001	mgp7450	Chicago, IL	USA	42.041	-87.7107	1127652	113892852	Surface freshwater
683	Sangwan mSystems 2016	mgm4549292.3	MW8_GGACTCCT-TAGATCGC_L004_R1_001	mgp7450	Chicago, IL	USA	42.041	-87.7107	24283524	2452635924	Surface freshwater
684	Sangwan mSystems 2016	mgm4549294.3	MW9_TAGGCATG-TAGATCGC_L004_R1_001	mgp7450	Chicago, IL	USA	42.041	-87.7107	1315150	132830150	Surface freshwater
685	Sangwan mSystems 2016	mgm4549324.3	MW104_GGACTCCT-AGAGTAGA_L005_R1_001	mgp7450	Chicago, IL	USA	42.041	-87.7107	23625248	2386150048	Surface freshwater
686	Sangwan mSystems 2016	mgm4549326.3	MW105_TAGGCATG-AGAGTAGA_L005_R1_001	mgp7450	Chicago, IL	USA	42.041	-87.7107	17199385	1737137885	Surface freshwater
687	Sangwan mSystems 2016	mgm4549328.3	MW108_TAAGGCGA-TAGATCGC_L006_R1_001	mgp7450	Chicago, IL	USA	42.041	-87.7107	19836324	2003468724	Surface freshwater
688	Sangwan mSystems 2016	mgm4549330.3	MW113_CGTACTAG-TAGATCGC_L006_R1_001	mgp7450	Chicago, IL	USA	42.041	-87.7107	11127452	1123872652	Surface freshwater
689	Sangwan mSystems 2016	mgm4549332.3	MW136_AGGCAGAA-TAGATCGC_L006_R1_001	mgp7450	Chicago, IL	USA	42.041	-87.7107	23805620	2404367620	Surface freshwater
690	Sangwan mSystems 2016	mgm4549334.3	MW144_TCCTGAGC-TAGATCGC_L006_R1_001	mgp7450	Chicago, IL	USA	42.041	-87.7107	17467971	1764265071	Surface freshwater
691	Sangwan mSystems 2016	mgm4549336.3	MW146_AGGCAGAA-CTCTCTAT_L006_R1_001	mgp7450	Chicago, IL	USA	42.041	-87.7107	22566263	2279192563	Surface freshwater
692	Sangwan mSystems 2016	mgm4549338.3	MW148_GGACTCCT-TAGATCGC_L006_R1_001	mgp7450	Chicago, IL	USA	42.041	-87.7107	16277787	1644056487	Surface freshwater
693	Sangwan mSystems 2016	mgm4549340.3	MW151_TAGGCATG-TAGATCGC_L006_R1_001	mgp7450	Chicago, IL	USA	42.041	-87.7107	24227340	2446961340	Surface freshwater
694	Sangwan mSystems 2016	mgm4549342.3	MW152_TAAGGCGA-CTCTCTAT_L006_R1_001	mgp7450	Chicago, IL	USA	42.041	-87.7107	22828973	2305726273	Surface freshwater
695	Sangwan mSystems 2016	mgm4549344.3	MW155_CGTACTAG-AGAGTAGA_L006_R1_001	mgp7450	Chicago, IL	USA	42.041	-87.7107	22512561	2273768661	Surface freshwater
696	Sangwan mSystems 2016	mgm4549346.3	MW156_TAGGCATG-CTCTCTAT_L006_R1_001	mgp7450	Chicago, IL	USA	42.041	-87.7107	32409857	3273395557	Surface freshwater
697	Sangwan mSystems 2016	mgm4549358.3	MW22_AGGCAGAA-CTCTCTAT_L004_R1_001	mgp7450	Chicago, IL	USA	42.041	-87.7107	10944200	1105364200	Surface freshwater
698	Sangwan mSystems 2016	mgm4549360.3	MW30_CGTACTAG-CTCTCTAT_L004_R1_001	mgp7450	Chicago, IL	USA	42.041	-87.7107	7626521	770278621	Surface freshwater
699	Sangwan mSystems 2016	mgm4549362.3	MW34_TAAGGCGA-TATCCTCT_L005_R1_001	mgp7450	Chicago, IL	USA	42.041	-87.7107	20294126	2049706726	Surface freshwater
700	Sangwan mSystems 2016	mgm4549364.3	MW36_TCCTGAGC-CTCTCTAT_L004_R1_001	mgp7450	Chicago, IL	USA	42.041	-87.7107	37502611	3787763711	Surface freshwater
701	Sangwan mSystems 2016	mgm4549382.3	MW6_AGGCAGAA-TAGATCGC_L004_R1_001	mgp7450	Chicago, IL	USA	42.041	-87.7107	2229644	225194044	Surface freshwater
702	Sangwan mSystems 2016	mgm4549386.3	MW75_GGACTCCT-CTCTCTAT_L004_R1_001	mgp7450	Chicago, IL	USA	42.041	-87.7107	32114875	3243602375	Surface freshwater
703	Sangwan mSystems 2016	mgm4549388.3	MW77_TAAGGCGA-AGAGTAGA_L005_R1_001	mgp7450	Chicago, IL	USA	42.041	-87.7107	28137964	2841934364	Surface freshwater
704	Sangwan mSystems 2016	mgm4549390.3	MW79_TAGGCATG-CTCTCTAT_L004_R1_001	mgp7450	Chicago, IL	USA	42.041	-87.7107	33558391	3389397491	Surface freshwater
705	Sangwan mSystems 2016	mgm4549392.3	MW82_AGGCAGAA-TATCCTCT_L005_R1_001	mgp7450	Chicago, IL	USA	42.041	-87.7107	23028377	2325866077	Surface freshwater
706	Sangwan mSystems 2016	mgm4549394.3	MW83_TCCTGAGC-TATCCTCT_L005_R1_001	mgp7450	Chicago, IL	USA	42.041	-87.7107	28155753	2843731053	Surface freshwater
707	Sangwan mSystems 2016	mgm4549396.3	MW84_GGACTCCT-TATCCTCT_L005_R1_001	mgp7450	Chicago, IL	USA	42.041	-87.7107	15952742	1611226942	Surface freshwater
708	Sangwan mSystems 2016	mgm4549398.3	MW85_TAGGCATG-TATCCTCT_L005_R1_001	mgp7450	Chicago, IL	USA	42.041	-87.7107	28568486	2885417086	Surface freshwater
709	Sangwan mSystems 2016	mgm4549400.3	MW87_TCCTGAGC-AGAGTAGA_L005_R1_001	mgp7450	Chicago, IL	USA	42.041	-87.7107	24503899	2474893799	Surface freshwater
710	Sangwan mSystems 2016	mgm4549414.3	W150_CGTACTAG-TATCCTCT_L005_R1_001	mgp7450	Chicago, IL	USA	42.041	-87.7107	16686034	1685289434	Surface freshwater
711	Schunck PO 2013	mgm4450891.3	Sulfidic Event in Peruvian OMZ Metagenome 40m	mgp6556	Coastal waters off Lima	Pacific Ocean	-12.3744	-77	296291	118941094	Coastal seawater
712	Schunck PO 2013	mgm4450892.3	Sulfidic Event in Peruvian OMZ Metagenome 20m	mgp6556	Coastal waters off Lima	Pacific Ocean	-12.3744	-77	265343	100562336	Coastal seawater
713	Schunck PO 2013	mgm4452038.3	Sulfidic Event in Peruvian OMZ Metatranscriptome 05m_a	mgp6556	Coastal waters off Lima	Pacific Ocean	-12.3744	-77	208139	72396228	Coastal seawater
714	Schunck PO 2013	mgm4452039.3	Sulfidic Event in Peruvian OMZ Metatranscriptome 20m	mgp6556	Coastal waters off Lima	Pacific Ocean	-12.3744	-77	204205	71241493	Coastal seawater
715	Schunck PO 2013	mgm4452042.3	Sulfidic Event in Peruvian OMZ Metatranscriptome 40m	mgp6556	Coastal waters off Lima	Pacific Ocean	-12.3744	-77	250292	100799133	Coastal seawater
716	Schunck PO 2013	mgm4452043.3	Sulfidic Event in Peruvian OMZ Metatranscriptome 80m	mgp6556	Coastal waters off Lima	Pacific Ocean	-12.3744	-77	247851	97749062	Coastal seawater
717	Schunck PO 2013	mgm4460676.3	Sulfidic Event in Peruvian OMZ Metagenome 80m	mgp6556	Coastal waters off Lima	Pacific Ocean	-12.3744	-77	352131	154015471	Coastal seawater
718	Schunck PO 2013	mgm4460677.3	Sulfidic Event in Peruvian OMZ Metagenome 05m	mgp6556	Coastal waters off Lima	Pacific Ocean	-12.3744	-77	315414	122220795	Coastal seawater
719	Schunck PO 2013	mgm4460734.3	Sulfidic Event in Peruvian OMZ Metatranscriptome 05m_b	mgp6556	Coastal waters off Lima	Pacific Ocean	-12.3744	-77	146142	55507524	Coastal seawater
720	Schunck PO 2013	mgm4460735.3	Sulfidic Event in Peruvian OMZ Metatranscriptome 50m	mgp6556	Coastal waters off Lima	Pacific Ocean	-12.3744	-77	259169	101156732	Coastal seawater
721	Schunck PO 2013	mgm4460736.3	Sulfidic Event in Peruvian OMZ Metagenome 50m	mgp6556	Coastal waters off Lima	Pacific Ocean	-12.3744	-77	312453	124119866	Coastal seawater
722	Schunck PO 2013	mgm4461588.3	Sulfidic Event in Peruvian OMZ Metagenome 60m	mgp6556	Coastal waters off Lima	Pacific Ocean	-12.3744	-77	347136	138696504	Coastal seawater
723	Schunck PO 2013	mgm4461589.3	Sulfidic Event in Peruvian OMZ Metatranscriptome 60m	mgp6556	Coastal waters off Lima	Pacific Ocean	-12.3744	-77	245161	100252938	Coastal seawater
724	Silva mSphere 2017	mgm4559920.3	St10	mgp8766	Amazon River - ocean plume	Brazil	1.33808	-49.371	867103	183325635	Coastal seawater
725	Silva mSphere 2017	mgm4559921.3	St11	mgp8766	Amazon River - ocean plume	Brazil	0.949317	-48.6737	146022	34810847	Coastal seawater
726	Silva mSphere 2017	mgm4559922.3	St15	mgp8766	Amazon River - ocean plume	Brazil	0.267833	-47.1617	1531544	339810504	Coastal seawater
727	Silva mSphere 2017	mgm4559923.3	St1	mgp8766	Amazon River - ocean plume	Brazil	11.5707	-56.8059	346240	59712146	Marine seawater
728	Silva mSphere 2017	mgm4559924.3	St3	mgp8766	Amazon River - ocean plume	Brazil	8.02225	-50.982	1473246	287574056	Marine seawater
729	Silva mSphere 2017	mgm4559925.3	St4	mgp8766	Amazon River - ocean plume	Brazil	6.372	-51.3937	2964975	645020466	Marine seawater
730	Silva mSphere 2017	mgm4559926.3	St6	mgp8766	Amazon River - ocean plume	Brazil	3.50552	-50.5	628810	140346923	Coastal seawater
731	Silva mSphere 2017	mgm4559927.3	Tapajos	mgp8766	Amazon River - Para State	Brazil	-2.48438	-55.0075	342460	72278726	Surface freshwater
732	Staley FIM 2014	mgm4510939.3	10idbaud2012	mgp3190	minnesota	USA	43	-91	97768	76571419	Surface freshwater
733	Staley FIM 2014	mgm4510940.3	11idbaud2012	mgp3190	minnesota	USA	44	-91	100620	79796101	Surface freshwater
734	Staley FIM 2014	mgm4510941.3	1idbaud2012	mgp3190	minnesota	USA	47	-95	56117	49162469	Surface freshwater
735	Staley FIM 2014	mgm4510942.3	2idbaud2012	mgp3190	minnesota	USA	45	-94	42585	26796913	Surface freshwater
736	Staley FIM 2014	mgm4510943.3	3idbaud2012	mgp3190	minnesota	USA	45	-94	74178	52372093	Surface freshwater
737	Staley FIM 2014	mgm4510944.3	4idbaud2012	mgp3190	minnesota	USA	44	-93	72536	53884243	Surface freshwater
738	Staley FIM 2014	mgm4510945.3	5idbaud2012	mgp3190	minnesota	USA	44	-93	71478	54142157	Surface freshwater
739	Staley FIM 2014	mgm4510946.3	65idbaud2012	mgp3190	minnesota	USA	43	-93	74745	49216363	Surface freshwater
740	Staley FIM 2014	mgm4510947.3	6idbaud2012	mgp3190	minnesota	USA	44	-93	73567	47090053	Surface freshwater
741	Staley FIM 2014	mgm4510948.3	7idbaud2012	mgp3190	minnesota	USA	44	-92	62943	44250147	Surface freshwater
742	Staley FIM 2014	mgm4510949.3	8idbaud2012	mgp3190	minnesota	USA	44	-92	61064	46097749	Surface freshwater
743	Staley FIM 2014	mgm4510950.3	9idbaud2012	mgp3190	minnesota	USA	44	-92	77458	48861632	Surface freshwater
744	Staley FIM 2014	mgm4511246.3	10metavelvetg2012.contigs	mgp3190	minnesota	USA	43	-91	400139	99570088	Surface freshwater
745	Staley FIM 2014	mgm4511247.3	11metavelvetg2012.contigs	mgp3190	minnesota	USA	44	-91	421565	106484052	Surface freshwater
746	Staley FIM 2014	mgm4511248.3	1metavelvetg2012.contigs	mgp3190	minnesota	USA	47	-95	208109	59536578	Surface freshwater
747	Staley FIM 2014	mgm4511249.3	2metavelvetg2012.contigs	mgp3190	minnesota	USA	45	-94	96109	26440066	Surface freshwater
748	Staley FIM 2014	mgm4511250.3	3metavelvetg2012.contigs	mgp3190	minnesota	USA	45	-94	225840	61822313	Surface freshwater
749	Staley FIM 2014	mgm4511251.3	4metavelvetg2012.contigs	mgp3190	minnesota	USA	44	-93	222257	59921811	Surface freshwater
750	Staley FIM 2014	mgm4511252.3	5metavelvetg2012.contigs	mgp3190	minnesota	USA	44	-93	229476	62133549	Surface freshwater
751	Staley FIM 2014	mgm4511253.3	65metavelvetg2012.contigs	mgp3190	minnesota	USA	43	-93	214882	54241936	Surface freshwater
752	Staley FIM 2014	mgm4511254.3	6metavelvetg2012.contigs	mgp3190	minnesota	USA	44	-93	211107	53786558	Surface freshwater
753	Staley FIM 2014	mgm4511255.3	7metavelvetg2012.contigs	mgp3190	minnesota	USA	44	-92	197745	50027398	Surface freshwater
754	Staley FIM 2014	mgm4511256.3	8metavelvetg2012.contigs	mgp3190	minnesota	USA	44	-92	198570	56610004	Surface freshwater
755	Staley FIM 2014	mgm4511257.3	9metavelvetg2012.contigs	mgp3190	minnesota	USA	44	-92	204399	52405453	Surface freshwater
756	Staley FIM 2014	mgm4534328.3	10R1convert.trim	mgp3190	minnesota	USA	43	-91	18887237	1888723700	Surface freshwater
757	Staley FIM 2014	mgm4534330.3	11R1convert.trim	mgp3190	minnesota	USA	44	-91	18479644	1847964400	Surface freshwater
758	Staley FIM 2014	mgm4534332.3	1R1convert.trim	mgp3190	minnesota	USA	47	-95	8124165	812416500	Surface freshwater
759	Staley FIM 2014	mgm4534334.3	2R1convert.trim	mgp3190	minnesota	USA	45	-94	8419024	841902400	Surface freshwater
760	Staley FIM 2014	mgm4534336.3	3R1convert.trim	mgp3190	minnesota	USA	45	-94	14305922	1430592200	Surface freshwater
761	Staley FIM 2014	mgm4534338.3	4R1convert.trim	mgp3190	minnesota	USA	44	-93	15991062	1599106200	Surface freshwater
762	Staley FIM 2014	mgm4534340.3	5R1convert.trim	mgp3190	minnesota	USA	44	-93	14276432	1427643200	Surface freshwater
763	Staley FIM 2014	mgm4534342.3	65R1convert.trim	mgp3190	minnesota	USA	43	-93	16473535	1647353500	Surface freshwater
764	Staley FIM 2014	mgm4534344.3	6R1convert.trim	mgp3190	minnesota	USA	44	-93	16060292	1606029200	Surface freshwater
765	Staley FIM 2014	mgm4534346.3	7R1convert.trim	mgp3190	minnesota	USA	44	-92	13954069	1395406900	Surface freshwater
766	Staley FIM 2014	mgm4534348.3	8R1convert.trim	mgp3190	minnesota	USA	44	-92	10311830	1031183000	Surface freshwater
767	Staley FIM 2014	mgm4534350.3	9R1convert.trim	mgp3190	minnesota	USA	44	-92	16230381	1623038100	Surface freshwater
768	Steffen EST 2017	mgm4690154.3	LE14_WE12_Surface_A	mgp17333	Western Basin of Lake Erie	USA	42.2	-81.2	85077	38948056	Surface freshwater
769	Steffen EST 2017	mgm4690155.3	LE14_WE2_A	mgp17333	Western Basin of Lake Erie	USA	42.2	-81.2	64883	28079041	Surface freshwater
770	Steffen EST 2017	mgm4690156.3	LE14_WE4_B	mgp17333	Western Basin of Lake Erie	USA	42.2	-81.2	49255	20248644	Surface freshwater
771	Steffen EST 2017	mgm4690157.3	LE14_Aug2_B	mgp17333	Western Basin of Lake Erie	USA	42.2	-81.2	92868	40199450	Surface freshwater
772	Steffen EST 2017	mgm4690158.3	LE14_WE6	mgp17333	Western Basin of Lake Erie	USA	42.2	-81.2	74048	33516310	Surface freshwater
773	Steffen EST 2017	mgm4690159.3	LE14_Aug1_A	mgp17333	Western Basin of Lake Erie	USA	42.2	-81.2	98644	46373485	Surface freshwater
774	Steffen EST 2017	mgm4690160.3	LE14_WE12_Surface_B	mgp17333	Western Basin of Lake Erie	USA	42.2	-81.2	32551	14710189	Surface freshwater
775	Steffen EST 2017	mgm4690161.3	LE14_WE8	mgp17333	Western Basin of Lake Erie	USA	42.2	-81.2	88256	38162696	Surface freshwater
776	Steffen EST 2017	mgm4690162.3	LE14_Aug1_B	mgp17333	Western Basin of Lake Erie	USA	42.2	-81.2	78935	36986186	Surface freshwater
777	Steffen EST 2017	mgm4690163.3	LE14_WE13_A	mgp17333	Western Basin of Lake Erie	USA	42.2	-81.2	73268	33298983	Surface freshwater
778	Steffen EST 2017	mgm4690164.3	LE14_WE4_A	mgp17333	Western Basin of Lake Erie	USA	42.2	-81.2	83024	34791930	Surface freshwater
779	Steffen EST 2017	mgm4690165.3	LE14_WE13_B	mgp17333	Western Basin of Lake Erie	USA	42.2	-81.2	48312	22430456	Surface freshwater
780	Steffen EST 2017	mgm4690166.3	LE14_Aug2_A	mgp17333	Western Basin of Lake Erie	USA	42.2	-81.2	99462	43845440	Surface freshwater
781	Steffen EST 2017	mgm4690167.3	LE14_WE12_4m_B	mgp17333	Western Basin of Lake Erie	USA	42.2	-81.2	25702	2306550	Surface freshwater
782	Steffen EST 2017	mgm4690168.3	LE14_WE12_4m_A	mgp17333	Western Basin of Lake Erie	USA	42.2	-81.2	32806	13577159	Surface freshwater
783	Steffen EST 2017	mgm4690169.3	LE14_WE2_B	mgp17333	Western Basin of Lake Erie	USA	42.2	-81.2	93036	40653853	Surface freshwater
784	Steffen EST 2017	mgm4692683.3	LK17_WE13B	mgp17333	Lake Erie	USA	42.2	-81.2	48312	22430456	Surface freshwater
785	Steffen EST 2017	mgm4692684.3	LK07_WE13A	mgp17333	Lake Erie	USA	42.2	-81.2	73268	33298983	Surface freshwater
786	Steffen EST 2017	mgm4706087.3	LK16	mgp17333	Western Basin of Lake Erie	USA	42.2	-81.2	32546	14746722	Surface freshwater
787	Steffen PS 2012	mgm4467029.3	Erie Bloom Shotgun Metagenome	mgp715	Erie Harbor, Lake Erie	USA	42.1469	-8.01444	504233	204427100	Surface freshwater
788	Steffen PS 2012	mgm4467058.3	Taihu Bloom Shotgun Metagenome	mgp1207	Jiangsu and Zheijiang Provinces	China	31.26	120.12	637724	240405900	Surface freshwater
789	Steffen PS 2012	mgm4467059.3	Grand Lake St Marys (GLSM) Bloom Shotgun Metagenome	mgp1207	Ohio, USA	USA	40.531	-84.499	219716	88229075	Surface freshwater
790	Sun ISME J 2019	mgm4842562.3	Galaxy319_300m	mgp89202	Eastern Tropic South Pacific	Chile	-20.5528	-70.7318	7616625	1894964304	Coastal seawater
791	Sun ISME J 2019	mgm4842563.3	Galaxy253_80m	mgp89202	Eastern Tropic South Pacific	Chile	-20.5528	-70.7318	8254557	2053784359	Coastal seawater
792	Sun ISME J 2019	mgm4842564.3	Galaxy349_200m	mgp89202	Eastern Tropic South Pacific	Chile	-20.5528	-70.7318	7699248	1916636795	Coastal seawater
793	Sun ISME J 2019	mgm4842565.3	Galaxy345_45m	mgp89202	Eastern Tropic South Pacific	Chile	-20.5528	-70.7318	7726545	1922722491	Coastal seawater
794	Sunagawa Science 2016	mgm4722276.3	ERR599135	mgp20413	South Atlantic Ocean	Atlantic Ocean	-20.4091	-3.1759	52709744	6938884806	Marine seawater
795	Sunagawa Science 2016	mgm4722277.3	ERR599010	mgp20413	South Atlantic Ocean	Atlantic Ocean	-20.9354	-35.1803	36449856	5129921923	Marine seawater
796	Sunagawa Science 2016	mgm4722278.3	ERR599129	mgp20413	South Atlantic Ocean	Atlantic Ocean	-31.0266	4.665	43744550	6127630616	Marine seawater
797	Sunagawa Science 2016	mgm4722279.3	ERR598968	mgp20413	North Atlantic Ocean	Atlantic Ocean	34.6712	-71.3093	178227284	28412269137	Marine seawater
798	Sunagawa Science 2016	mgm4722280.3	ERR599052	mgp20413	North Pacific Ocean	Pacific Ocean	35.3671	-127.742	286911517	46461017602	Marine seawater
799	Sunagawa Science 2016	mgm4722281.3	ERR315861	mgp20413	Mediterranean Sea	Mediterranean Sea	42.2038	17.715	42781232	6785017005	Marine seawater
800	Sunagawa Science 2016	mgm4722282.3	ERR599141	mgp20413	Indian Ocean	Indian Ocean	6.0001	73.8955	43109295	5933230735	Marine seawater
801	Sunagawa Science 2016	mgm4722283.3	ERR598969	mgp20413	Red Sea	Indian Ocean	27.16	34.835	41005248	5496270088	Marine seawater
802	Sunagawa Science 2016	mgm4722285.3	ERR599136	mgp20413	North Atlantic Ocean	Atlantic Ocean	25.5264	-88.394	164581868	25848102868	Marine seawater
803	Sunagawa Science 2016	mgm4722287.3	ERR599114	mgp20413	South Pacific Ocean	Pacific Ocean	-8.9111	-142.557	42363218	6947732746	Marine seawater
804	Sunagawa Science 2016	mgm4722288.3	ERR599006	mgp20413	South Atlantic Ocean	Atlantic Ocean	-30.1367	-43.2899	252344670	35820325754	Marine seawater
805	Sunagawa Science 2016	mgm4722289.3	ERR598983	mgp20413	North Atlantic Ocean	Atlantic Ocean	39.2305	-70.0377	199051856	31077006099	Marine seawater
806	Sunagawa Science 2016	mgm4722290.3	ERR598945	mgp20413	Southern Ocean	Southern Ocean	-60.2287	-60.6476	35007556	5706572859	Marine seawater
807	Sunagawa Science 2016	mgm4722291.3	ERR598966	mgp20413	Indian Ocean	Indian Ocean	20.8183	63.5047	44643209	7342676076	Marine seawater
808	Sunagawa Science 2016	mgm4722293.3	ERR599049	mgp20413	Red Sea	Indian Ocean	21.9467	38.2517	94817068	14863773621	Marine seawater
809	Sunagawa Science 2016	mgm4722294.3	ERR599041	mgp20413	Red Sea	Indian Ocean	23.36	37.2183	51872172	8320550740	Marine seawater
810	Sunagawa Science 2016	mgm4722296.3	ERR598951	mgp20413	Mediterranean Sea	Mediterranean Sea	39.3888	19.3905	31288194	5044515989	Marine seawater
811	Sunagawa Science 2016	mgm4722297.3	ERR598991	mgp20413	Red Sea	Indian Ocean	18.3967	39.875	89346047	13974047366	Marine seawater
812	Sunagawa Science 2016	mgm4722298.3	ERR599003	mgp20413	North Atlantic Ocean	Atlantic Ocean	36.5533	-6.5669	36772556	4884406784	Coastal seawater
813	Sunagawa Science 2016	mgm4722299.3	ERR599012	mgp20413	Indian Ocean	Indian Ocean	-22.3368	40.3412	158240057	25534529355	Marine seawater
814	Sunagawa Science 2016	mgm4722300.3	ERR598993	mgp20413	Mediterranean Sea	Mediterranean Sea	35.759	14.2574	187687640	29747074465	Marine seawater
815	Sunagawa Science 2016	mgm4722301.3	ERR599038	mgp20413	South Pacific Ocean	Pacific Ocean	0.0003	-153.676	159340536	23978845194	Marine seawater
816	Sunagawa Science 2016	mgm4722302.3	ERR598978	mgp20413	South Pacific Ocean	Pacific Ocean	-5.2529	-85.1545	152897254	23799244924	Marine seawater
817	Sunagawa Science 2016	mgm4722303.3	ERR599045	mgp20413	Indian Ocean	Indian Ocean	0.0033	71.6428	34369205	5569215807	Marine seawater
818	Sunagawa Science 2016	mgm4722304.3	ERR598959	mgp20413	Red Sea	Indian Ocean	18.3967	39.875	43193705	6825182353	Marine seawater
819	Sunagawa Science 2016	mgm4722305.3	ERR599143	mgp20413	Indian Ocean	Indian Ocean	20.8183	63.5047	88695203	14007108715	Marine seawater
820	Sunagawa Science 2016	mgm4722307.3	ERR599009	mgp20413	South Atlantic Ocean	Atlantic Ocean	-47.1863	-58.2902	97921013	14556906669	Marine seawater
821	Sunagawa Science 2016	mgm4722308.3	ERR599144	mgp20413	South Atlantic Ocean	Atlantic Ocean	-32.2401	17.7103	43164605	6933532368	Coastal seawater
822	Sunagawa Science 2016	mgm4722309.3	ERR599022	mgp20413	South Atlantic Ocean	Atlantic Ocean	-30.1367	-43.2899	39954907	5298969002	Marine seawater
823	Sunagawa Science 2016	mgm4722310.3	ERR599134	mgp20413	Red Sea	Indian Ocean	21.9467	38.2517	46491796	7409770900	Marine seawater
824	Sunagawa Science 2016	mgm4722311.3	ERR599036	mgp20413	South Pacific Ocean	Pacific Ocean	-9.1504	-140.522	47411746	7680891084	Marine seawater
825	Sunagawa Science 2016	mgm4722312.3	ERR599043	mgp20413	Mediterranean Sea	Mediterranean Sea	39.3888	19.3905	212821468	33050201764	Marine seawater
826	Sunagawa Science 2016	mgm4722314.3	ERR599035	mgp20413	South Atlantic Ocean	Atlantic Ocean	-47.1863	-58.2902	57553596	9114162098	Marine seawater
827	Sunagawa Science 2016	mgm4722315.3	ERR599142	mgp20413	North Pacific Ocean	Pacific Ocean	31.5213	-158.996	177873015	28249158264	Marine seawater
828	Tang PO 2013	mgm4668305.3	W19	mgp15400	the shallow-sea hydrothermal system in Kueishantao Islet	China	24.8344	121.962	2530827	331008198	Coastal seawater
829	Tang PO 2013	mgm4668301.3	Y14	mgp15396	the shallow-sea hydrothermal system in Kueishantao Islet	China	24.835	121.962	2237134	275943238	Coastal seawater
830	Tang PO 2013	mgm4668302.3	Y13	mgp15397	E121.96207,	China	24.835	121.962	332122	43759719	Coastal seawater
831	Tang PO 2013	mgm4668304.3	W15	mgp15399	the shallow-sea hydrothermal system in Kueishantao Islet	China	24.8341	121.962	2016153	250790998	Coastal seawater
832	Tang PO 2013	mgm4668300.3	Y15	mgp15395	the shallow-sea hydrothermal system in Kueishantao Islet	China	24.835	121.962	1778715	229100332	Coastal seawater
833	Tang PO 2013	mgm4668298.3	W13	mgp15393	the shallow-sea hydrothermal system in Kueishantao Islet	China	24.8341	121.962	2887062	347633995	Coastal seawater
834	Tang PO 2013	mgm4668303.3	W16	mgp15398	the shallow-sea hydrothermal system in Kueishantao Islet	China	24.8341	121.962	2889122	376562070	Coastal seawater
835	Wallace PO 2018	mgm4517540.3	Herrings House Park	mgp3885	Seattle	USA	47.561	-122.35	419076	175803365	Surface freshwater
836	Wallace PO 2018	mgm4517541.3	Hoodsport	mgp3885	Seattle	USA	47.4033	-123.141	191398	77414895	Surface freshwater
837	Wallace PO 2018	mgm4517542.3	Jack Block Park	mgp3885	Seattle	USA	47.5848	-122.369	139488	56701257	Surface freshwater
838	Wallace PO 2018	mgm4517543.3	P28 2011	mgp3885	Seattle	USA	47.7006	-122.451	151376	61878823	Surface freshwater
839	Wallace PO 2018	mgm4517544.3	P32 2011	mgp3885	Seattle	USA	47.3333	-122.435	151619	61126532	Surface freshwater
840	Wallace PO 2018	mgm4517545.3	Marina 2012	mgp3885	Seattle	USA	47.6867	-122.404	246287	101890450	Surface freshwater
841	Wallace PO 2018	mgm4517546.3	WWTP 2012	mgp3885	Seattle	USA	47.6617	-122.433	154072	64263739	Surface freshwater
842	Wear EM 2018	mgm4709843.3	PnB_0514_4S_mg_R1	mgp19164	Santa Barbara Channel	USA	34.2501	-119.906	1105912	331773600	Coastal seawater
843	Wear EM 2018	mgm4709844.3	PnB_0212_4S_mg_R2	mgp19164	Santa Barbara Channel	USA	34.2501	-119.906	832928	249878400	Coastal seawater
844	Wear EM 2018	mgm4709845.3	PnB_0312_4S_mg_R2	mgp19164	Santa Barbara Channel	USA	34.2501	-119.906	1102246	330673800	Coastal seawater
845	Wear EM 2018	mgm4709846.3	PnB_0312_4S_mg_R1	mgp19164	Santa Barbara Channel	USA	34.2501	-119.906	1102246	330673800	Coastal seawater
846	Wear EM 2018	mgm4709847.3	PnB_0712_4S_mg_R2	mgp19164	Santa Barbara Channel	USA	34.2501	-119.906	819657	245897100	Coastal seawater
847	Wear EM 2018	mgm4709848.3	PnB_0512_4_75_mg_R2	mgp19164	Santa Barbara Channel	USA	34.2501	-119.906	1241339	372401700	Coastal seawater
848	Wear EM 2018	mgm4709849.3	PnB_1112_4S_mg_R1	mgp19164	Santa Barbara Channel	USA	34.2501	-119.906	1145752	343725600	Coastal seawater
849	Wear EM 2018	mgm4709850.3	PnB_1012_4S_mg_R1	mgp19164	Santa Barbara Channel	USA	34.2501	-119.906	1042152	312645600	Coastal seawater
850	Wear EM 2018	mgm4709851.3	PnB_0312_4_75_mg_R1	mgp19164	Santa Barbara Channel	USA	34.2501	-119.906	1244331	373299300	Coastal seawater
851	Wear EM 2018	mgm4709852.3	PnB_0512_4S_mg_R1	mgp19164	Santa Barbara Channel	USA	34.2501	-119.906	1110546	333163800	Coastal seawater
852	Wear EM 2018	mgm4709853.3	PnB_0514_4S_mg_R2	mgp19164	Santa Barbara Channel	USA	34.2501	-119.906	1105912	331773600	Coastal seawater
853	Wear EM 2018	mgm4709854.3	PnB_0512_4_75_mg_R1	mgp19164	Santa Barbara Channel	USA	34.2501	-119.906	1241339	372401700	Coastal seawater
854	Wear EM 2018	mgm4709855.3	PnB_0212_4S_mg_R1	mgp19164	Santa Barbara Channel	USA	34.2501	-119.906	832928	249878400	Coastal seawater
855	Wear EM 2018	mgm4709856.3	PnB_0512_4S_mg_R2	mgp19164	Santa Barbara Channel	USA	34.2501	-119.906	1110546	333163800	Coastal seawater
856	Wear EM 2018	mgm4709857.3	PnB_0312_4_75_mg_R2	mgp19164	Santa Barbara Channel	USA	34.2501	-119.906	1244331	373299300	Coastal seawater
857	Wear EM 2018	mgm4709858.3	PnB_1112_4S_mg_R2	mgp19164	Santa Barbara Channel	USA	34.2501	-119.906	1145752	343725600	Coastal seawater
858	Wear EM 2018	mgm4709859.3	PnB_0612_4S_mg_R2	mgp19164	Santa Barbara Channel	USA	34.2501	-119.906	909654	272896200	Coastal seawater
859	Wear EM 2018	mgm4709860.3	PnB_0712_4S_mg_R1	mgp19164	Santa Barbara Channel	USA	34.2501	-119.906	819657	245897100	Coastal seawater
860	Wear EM 2018	mgm4709861.3	PnB_1012_4S_mg_R2	mgp19164	Santa Barbara Channel	USA	34.2501	-119.906	1042152	312645600	Coastal seawater
861	Wear EM 2018	mgm4709862.3	PnB_0612_4S_mg_R1	mgp19164	Santa Barbara Channel	USA	34.2501	-119.906	909654	272896200	Coastal seawater
862	Xu FIM 2018	mgm4712785.3	SS7.raw	mgp19358	Located in the Yangtze Estuary in Shanghai	China	31.4137	121.71	72480686	10872102900	Surface freshwater
863	Xu FIM 2018	mgm4712786.3	XN6.raw	mgp19358	Located in the Yangtze Estuary in Shanghai	China	31.4415	121.692	65818262	9872739300	Surface freshwater
864	Xu FIM 2018	mgm4712787.3	SS6.raw	mgp19358	Located in the Yangtze Estuary in Shanghai	China	31.4137	121.71	76343552	11451532800	Surface freshwater
865	Xu FIM 2018	mgm4712788.3	XN5.raw	mgp19358	Located in the Yangtze Estuary in Shanghai	China	31.4415	121.692	74811658	11221748700	Surface freshwater
866	Yergeau AEM 2015	mgm4494020.3	BP_381103-1	mgp1012	Gulf of Mexico, area of Deepwater Horizon	USA	28.7051	-88.4017	841278	84084628	Marine seawater
867	Yergeau AEM 2015	mgm4494021.3	BP_381103-2	mgp1012	Gulf of Mexico, area of Deepwater Horizon	USA	28.7051	-88.4017	867659	85337585	Marine seawater
868	Yergeau AEM 2015	mgm4494022.3	BP_381103-3	mgp1012	Gulf of Mexico, area of Deepwater Horizon	USA	28.7051	-88.4017	502617	43182360	Marine seawater
869	Yergeau AEM 2015	mgm4494023.3	BP_381104-1	mgp1012	Gulf of Mexico, area of Deepwater Horizon	USA	28.7051	-88.4017	954547	94500815	Marine seawater
870	Yergeau AEM 2015	mgm4494024.3	BP_381104-2	mgp1012	Gulf of Mexico, area of Deepwater Horizon	USA	28.7051	-88.4017	338125	55495267	Marine seawater
871	Yergeau AEM 2015	mgm4494025.3	BP_381104-3	mgp1012	Gulf of Mexico, area of Deepwater Horizon	USA	28.7051	-88.4017	799249	104703259	Marine seawater
872	Yergeau AEM 2015	mgm4494027.3	BP_381105-2	mgp1012	Gulf of Mexico, area of Deepwater Horizon	USA	28.7051	-88.4017	702869	57402147	Marine seawater
873	Yergeau AEM 2015	mgm4494028.3	BP_381105-3	mgp1012	Gulf of Mexico, area of Deepwater Horizon	USA	28.7051	-88.4017	501396	47313815	Marine seawater
874	Yergeau AEM 2015	mgm4494029.3	BP_381106-1	mgp1012	Gulf of Mexico, area of Deepwater Horizon	USA	28.7051	-88.4017	1516826	133723950	Marine seawater
875	Yergeau AEM 2015	mgm4494030.3	BP_381106-3	mgp1012	Gulf of Mexico, area of Deepwater Horizon	USA	28.7051	-88.4017	812159	103704571	Marine seawater
876	Yergeau AEM 2015	mgm4494031.3	BP_381107-1	mgp1012	Gulf of Mexico, area of Deepwater Horizon	USA	28.7051	-88.4017	1568609	120812154	Marine seawater
877	Yergeau AEM 2015	mgm4494032.3	BP_381107-2	mgp1012	Gulf of Mexico, area of Deepwater Horizon	USA	28.7051	-88.4017	1084610	161952810	Marine seawater
878	Yergeau AEM 2015	mgm4494034.3	BP_381108-1	mgp1012	Gulf of Mexico, area of Deepwater Horizon	USA	28.6632	-88.0095	851996	114225393	Marine seawater
879	Yergeau AEM 2015	mgm4494036.3	BP_381108-3	mgp1012	Gulf of Mexico, area of Deepwater Horizon	USA	28.6632	-88.0095	374960	38856215	Marine seawater
880	Yergeau AEM 2015	mgm4494037.3	BP_381109-1	mgp1012	Gulf of Mexico, area of Deepwater Horizon	USA	28.6632	-88.0095	748135	102268151	Marine seawater
881	Yergeau AEM 2015	mgm4494039.3	BP_381109-3	mgp1012	Gulf of Mexico, area of Deepwater Horizon	USA	28.6632	-88.0095	669628	77320524	Marine seawater
882	Yergeau AEM 2015	mgm4494040.3	BP_381110-1	mgp1012	Gulf of Mexico, area of Deepwater Horizon	USA	28.6632	-88.0095	685449	67103529	Marine seawater
883	Yergeau AEM 2015	mgm4494041.3	BP_381110-2	mgp1012	Gulf of Mexico, area of Deepwater Horizon	USA	28.6632	-88.0095	546243	85844936	Marine seawater
884	Yergeau AEM 2015	mgm4494042.3	BP_381110-3	mgp1012	Gulf of Mexico, area of Deepwater Horizon	USA	28.6632	-88.0095	944012	121946431	Marine seawater
885	Yergeau AEM 2015	mgm4494043.3	BP_381111-1	mgp1012	Gulf of Mexico, area of Deepwater Horizon	USA	28.6632	-88.0095	1103740	85822269	Marine seawater
886	Yergeau AEM 2015	mgm4494048.3	BP_381112-3	mgp1012	Gulf of Mexico, area of Deepwater Horizon	USA	28.6632	-88.0095	807363	94666180	Marine seawater
887	Yergeau AEM 2015	mgm4494049.3	BP_381113-1	mgp1012	Gulf of Mexico, inshore sample	USA	28.8019	-89.7642	791154	111550181	Coastal seawater
888	Yergeau AEM 2015	mgm4494051.3	BP_381113-3	mgp1012	Gulf of Mexico, inshore sample	USA	28.8019	-89.7642	359951	38310664	Coastal seawater
889	Yergeau AEM 2015	mgm4494054.3	BP_381114-3	mgp1012	Gulf of Mexico, inshore sample	USA	28.8019	-89.7642	550713	58928581	Coastal seawater
890	Yergeau AEM 2015	mgm4494055.3	BP_381115-1	mgp1012	Gulf of Mexico, inshore sample	USA	28.8019	-89.7642	1094281	180731533	Coastal seawater
891	Yergeau AEM 2015	mgm4494056.3	BP_381115-2	mgp1012	Gulf of Mexico, inshore sample	USA	28.8019	-89.7642	910726	150473886	Coastal seawater
892	Yergeau AEM 2015	mgm4494058.3	BP_381116-1	mgp1012	Gulf of Mexico, inshore sample	USA	28.6591	-89.6377	442302	44567673	Coastal seawater
893	Yergeau AEM 2015	mgm4494060.3	BP_381116-3	mgp1012	Gulf of Mexico, inshore sample	USA	28.6591	-89.6377	297586	31439598	Coastal seawater
894	Yergeau AEM 2015	mgm4494061.3	BP_381117-1	mgp1012	Gulf of Mexico, inshore sample	USA	28.6591	-89.6377	736761	70813240	Coastal seawater
895	Yergeau AEM 2015	mgm4494062.3	BP_381117-2	mgp1012	Gulf of Mexico, inshore sample	USA	28.6591	-89.6377	434756	65393697	Coastal seawater
896	Yergeau AEM 2015	mgm4494063.3	BP_381118-1	mgp1012	Gulf of Mexico, inshore sample	USA	28.6591	-89.6377	414438	34947076	Coastal seawater
897	Yergeau AEM 2015	mgm4494917.3	BP_381106-2	mgp1012	Gulf of Mexico, area of Deepwater Horizon	USA	28.7051	-88.4017	1351852	135811926	Marine seawater
898	Yergeau AEM 2015	mgm4494918.3	BP_381117-3	mgp1012	Gulf of Mexico, inshore sample	USA	28.6591	-89.6377	774778	71199421	Coastal seawater
899	Yergeau AEM 2015	mgm4494919.3	BP_381118-3	mgp1012	Gulf of Mexico, inshore sample	USA	28.6591	-89.6377	1244166	121562983	Coastal seawater
900	Yergeau AEM 2015	mgm4508873.3	BP_381103_Filter_Merged	mgp2834	Gulf of Mexico, area of Deepwater Horizon	USA	28.7051	-88.4017	5490822	577654930	Marine seawater
901	Yergeau AEM 2015	mgm4508874.3	BP_381104_Filter_Merged	mgp2834	Gulf of Mexico, area of Deepwater Horizon	USA	28.7051	-88.4017	7239464	763849874	Marine seawater
902	Yergeau AEM 2015	mgm4508875.3	BP_381105_Filter_Merged	mgp2834	Gulf of Mexico, area of Deepwater Horizon	USA	28.7051	-88.4017	7911671	843041129	Marine seawater
903	Yergeau AEM 2015	mgm4508876.3	BP_381106_Filter_Merged	mgp2834	Gulf of Mexico, area of Deepwater Horizon	USA	28.7051	-88.4017	4969275	538103382	Marine seawater
904	Yergeau AEM 2015	mgm4508877.3	BP_381107_Filter_Merged	mgp2834	Gulf of Mexico, area of Deepwater Horizon	USA	28.7051	-88.4017	5918199	635945031	Marine seawater
905	Yergeau AEM 2015	mgm4508878.3	BP_381108_Filter_Merged	mgp2834	Gulf of Mexico, area of Deepwater Horizon	USA	28.6632	-88.0095	7482839	792324644	Marine seawater
906	Yergeau AEM 2015	mgm4508879.3	BP_381109_Filter_Merged	mgp2834	Gulf of Mexico, area of Deepwater Horizon	USA	28.6632	-88.0095	6047164	638129036	Marine seawater
907	Yergeau AEM 2015	mgm4508880.3	BP_381110_Filter_Merged	mgp2834	Gulf of Mexico, area of Deepwater Horizon	USA	28.6632	-88.0095	6905439	736277228	Marine seawater
908	Yergeau AEM 2015	mgm4508881.3	BP_381111_Filter_Merged	mgp2834	Gulf of Mexico, area of Deepwater Horizon	USA	28.6632	-88.0095	7495399	804932735	Marine seawater
909	Yergeau AEM 2015	mgm4508882.3	BP_381112_Filter_Merged	mgp2834	Gulf of Mexico, area of Deepwater Horizon	USA	28.6632	-88.0095	5918551	636474597	Marine seawater
910	Yergeau AEM 2015	mgm4508883.3	BP_381113_Filter_Merged	mgp2834	Gulf of Mexico, inshore sample	USA	28.8019	-89.7642	6929500	735297492	Coastal seawater
911	Yergeau AEM 2015	mgm4508884.3	BP_381114_Filter_Merged	mgp2834	Gulf of Mexico, inshore sample	USA	28.8019	-89.7642	7259193	780252560	Coastal seawater
912	Yergeau AEM 2015	mgm4508885.3	BP_381115_Filter_Merged	mgp2834	Gulf of Mexico, inshore sample	USA	28.8019	-89.7642	6932810	738410906	Coastal seawater
913	Yergeau AEM 2015	mgm4508886.3	BP_381116_Filter_Merged	mgp2834	Gulf of Mexico, inshore sample	USA	28.6591	-89.6377	7866662	835583275	Coastal seawater
914	Yergeau AEM 2015	mgm4508887.3	BP_381117_Filter_Merged	mgp2834	Gulf of Mexico, inshore sample	USA	28.6591	-89.6377	7610357	802405136	Coastal seawater
915	Yergeau AEM 2015	mgm4508888.3	BP_381118_Filter_Merged	mgp2834	Gulf of Mexico, inshore sample	USA	28.6591	-89.6377	7987045	844385048	Coastal seawater
916	Yergeau SR 2017	mgm4504404.3	PERD_ICE17	mgp2397	Cornwallis Is., McDougall Sound	Canada	75.069	-97.087	468252	44460897	Coastal seawater
917	Yergeau SR 2017	mgm4504405.3	PERD_ICE18	mgp2397	Cornwallis Is., Queen's Channel	Canada	75.93	-97.25	345976	34075117	Coastal seawater
918	Yergeau SR 2017	mgm4504406.3	PERD_ICE21	mgp2397	Cornwallis Is., Wellington Channel	Canada	75.426	-93.712	509458	52340606	Coastal seawater
919	Yergeau SR 2017	mgm4504407.3	PERD_ICE22	mgp2397	Cornwallis Is., Wellington Channel	Canada	75.529	-93.147	528489	54823757	Coastal seawater
920	Yergeau SR 2017	mgm4504408.3	PERD_SW11	mgp2397	Cornwallis Is., Wellington Channel	Canada	75.369	-93.157	450204	70331333	Coastal seawater
921	Yergeau SR 2017	mgm4504409.3	PERD_SW14	mgp2397	Cornwallis Is., Wellington Channel	Canada	75.2	-92.95	466848	78058447	Coastal seawater
922	Yergeau SR 2017	mgm4504411.3	PERD_SW16	mgp2397	Cornwallis Is., McDougall Sound	Canada	75.019	-97.565	847487	112485433	Coastal seawater
923	Yergeau SR 2017	mgm4504412.3	PERD_SW21	mgp2397	Cornwallis Is., Wellington Channel	Canada	75.426	-93.712	307369	44644895	Coastal seawater
924	Yergeau SR 2017	mgm4504414.3	PERD_SW4	mgp2397	Cornwallis Is., Barrow Strait	Canada	74.723	-95.116	205417	27755367	Coastal seawater
925	Yergeau SR 2017	mgm4504415.3	PERD_SW5	mgp2397	Cornwallis Is., Barrow Strait	Canada	74.843	-101.095	451503	76589003	Coastal seawater
926	Yergeau SR 2017	mgm4504416.3	PERD_SW6	mgp2397	Cornwallis Is., Barrow Strait	Canada	74.125	-101.343	443899	62341040	Coastal seawater
927	Yergeau SR 2017	mgm4504417.3	PERD_SW7	mgp2397	Cornwallis Is., Barrow Strait	Canada	74.101	-100.159	415601	71261040	Coastal seawater
928	Zhao STE 2019	mgm4713021.3	J6_L006_R1	mgp19392	Beijing	China	39.5	116.2	37671777	5650766550	Urban wastewater
929	Zhao STE 2019	mgm4713028.3	J8_L006_R1	mgp19392	Beijing	China	39.5	116.2	39022117	5853317550	Urban wastewater
930	Zhao STE 2019	mgm4713031.3	J3_L006_R1	mgp19392	Beijing	China	39.5	116.2	37680965	5652144750	Urban wastewater
931	Zhao STE 2019	mgm4713033.3	J1_L006_R1	mgp19392	Beijing	China	39.5	116.2	40448292	6067243800	Urban wastewater
932	Zhao STE 2019	mgm4713037.3	J5_L006_R1	mgp19392	Beijing	China	39.5	116.2	36185639	5427845850	Urban wastewater
933	Zhuang EM 2018	mgm4781021.3	GC600	mgp84191	Gulf of Mexico	USA	27.3742	-90.5697	2242769	294878313	Marine seawater
934	Zhuang EM 2018	mgm4781022.3	GB480	mgp84191	Gulf of Mexico	USA	27.4244	-91.9681	43194719	6866063231	Marine seawater
935	Zhuang EM 2018	mgm4781023.3	TE1	mgp84191	Gulf of Mexico	USA	28.9433	-88.97	10599759	1427386548	Coastal seawater
936	Zhuang EM 2018	mgm4781024.3	OC26-400m	mgp84191	Gulf of Mexico	USA	28.7028	-88.3661	31190142	4424334788	Marine seawater
937	Zhuang EM 2018	mgm4781025.3	OC26-0m	mgp84191	Gulf of Mexico	USA	28.7028	-88.3661	67049978	9843156204	Marine seawater
938	Zhuang EM 2018	mgm4781026.3	GC185	mgp84191	Gulf of Mexico	USA	27.7839	-91.5169	19272177	2865907502	Marine seawater
Reference list:
1	An D, Caffrey SM, Soh J, Agrawal A, Brown D, Budwill K, et al. Metagenomics of hydrocarbon resource environments indicates aerobic taxa and genes to be unexpectedly common. Environmental science & technology. 2013;47(18):10708-17.
2	Angly FE, Felts B, Breitbart M, Salamon P, Edwards RA, Carlson C, et al. The marine viromes of four oceanic regions. PLoS biology. 2006;4(11):e368.
3	Baral D, Dvorak BI, Admiraal D, Jia S, Zhang C, Li X. Tracking the Sources of Antibiotic Resistance Genes in an Urban Stream during Wet Weather using Shotgun Metagenomic Analyses. Environmental science & technology. 2018;52(16):9033-44.
4	Beaton ED, Stevenson BS, King-Sharp KJ, Stamps BW, Nunn HS, Stuart M. Local and Regional Diversity Reveals Dispersal Limitation and Drift as Drivers for Groundwater Bacterial Communities from a Fractured Granite Formation. Frontiers in microbiology. 2016;7:1933.
5	Bowman JS, Berthiaume CT, Armbrust EV, Deming JW. The genetic potential for key biogeochemical processes in Arctic frost flowers and young sea ice revealed by metagenomic analysis. FEMS microbiology ecology. 2014;89(2):376-87.
6	Bruce T, Meirelles PM, Garcia G, Paranhos R, Rezende CE, de Moura RL, et al. Abrolhos bank reef health evaluated by means of water quality, microbial diversity, benthic cover, and fish biomass data. PloS one. 2012;7(6):e36687.
7	Dang H, Kanitkar YH, Stedtfeld RD, Hatzinger PB, Hashsham SA, Cupples AM. Abundance of Chlorinated Solvent and 1,4-Dioxane Degrading Microorganisms at Five Chlorinated Solvent Contaminated Sites Determined via Shotgun Sequencing. Environmental science & technology. 2018;52(23):13914-24.
8	Dinsdale EA, Pantos O, Smriga S, Edwards RA, Angly F, Wegley L, et al. Microbial ecology of four coral atolls in the Northern Line Islands. PloS one. 2008;3(2):e1584.
9	Füssel J, Lücker S, Yilmaz P, Nowka B, van Kessel MA, Bourceau P, et al. Adaptability as the key to success for the ubiquitous marine nitrite oxidizer Nitrococcus. Science advances. 2017;3(11):e1700807.
10	Galand PE, Pereira O, Hochart C, Auguet JC, Debroas D. A strong link between marine microbial community composition and function challenges the idea of functional redundancy. The ISME journal. 2018;12(10):2470-8.
11	Garner E, Chen C, Xia K, Bowers J, Engelthaler DM, McLain J, et al. Metagenomic Characterization of Antibiotic Resistance Genes in Full-Scale Reclaimed Water Distribution Systems and Corresponding Potable Systems. Environmental science & technology. 2018;52(11):6113-25.
12	Ghai R, Hernandez CM, Picazo A, Mizuno CM, Ininbergs K, Diez B, et al. Metagenomes of Mediterranean coastal lagoons. Scientific reports. 2012;2:490.
13	Gionfriddo CM, Tate MT, Wick RR, Schultz MB, Zemla A, Thelen MP, et al. Microbial mercury methylation in Antarctic sea ice. Nature microbiology. 2016;1(10):16127.
14	Gomez-Alvarez V, Revetta RP, Santo Domingo JW. Metagenomic analyses of drinking water receiving different disinfection treatments. Applied and environmental microbiology. 2012;78(17):6095-102.
15	Gregoracci GB, Soares AC, Miranda MD, Coutinho R, Thompson FL. Insights into the Microbial and Viral Dynamics of a Coastal Downwelling-Upwelling Transition. PloS one. 2015;10(9):e0137090.
16	Haas AF, Fairoz MF, Kelly LW, Nelson CE, Dinsdale EA, Edwards RA, et al. Global microbialization of coral reefs. Nature microbiology. 2016;1(6):16042.
17	Henriques AC, Azevedo RM, De Marco P. Metagenomic survey of methanesulfonic acid (MSA) catabolic genes in an Atlantic Ocean surface water sample and in a partial enrichment. PeerJ. 2016;4:e2498.
18	Hewson I, Paerl RW, Tripp HJ, Zehr JP, Karl DM. Metagenomic potential of microbial assemblages in the surface waters of the central Pacific Ocean tracks variability in oceanic habitat. Limnology and Oceanography. 2009;54(6):1981-94.
19	Huntscha S, Stravs MA, Buhlmann A, Ahrens CH, Frey JE, Pomati F, et al. Seasonal Dynamics of Glyphosate and AMPA in Lake Greifensee: Rapid Microbial Degradation in the Epilimnion During Summer. Environmental science & technology. 2018;52(8):4641-9.
20	Jacquiod S, Brejnrod A, Morberg SM, Abu Al-Soud W, Sørensen SJ, Riber L. Deciphering conjugative plasmid permissiveness in wastewater microbiomes. Molecular Ecology. 2017;26(13):3556-71.
21	James AK, Kelly LW, Nelson CE, Wilbanks EG, Carlson CA. Elevated pCO2 alters marine heterotrophic bacterial community composition and metabolic potential in response to a pulse of phytoplankton organic matter. Environmental microbiology. 2019;21(2):541-56.
22	Ju F, Beck K, Yin X, Maccagnan A, McArdell CS, Singer HP, et al. Wastewater treatment plant resistomes are shaped by bacterial composition, genetic exchange, and upregulated expression in the effluent microbiomes. The ISME journal. 2019;13(2):346-60.
23	Karimi E, Keller-Costa T, Slaby BM, Cox CJ, da Rocha UN, Hentschel U, et al. Genomic blueprints of sponge-prokaryote symbiosis are shared by low abundant and cultivatable Alphaproteobacteria. Scientific reports. 2019;9(1):1999.
24	Kelly LW, Williams GJ, Barott KL, Carlson CA, Dinsdale EA, Edwards RA, et al. Local genomic adaptation of coral reef-associated microbiomes to gradients of natural variability and anthropogenic stressors. Proceedings of the National Academy of Sciences of the United States of America. 2014;111(28):10227-32.
25	Krustok I, Truu J, Odlare M, Truu M, Ligi T, Tiirik K, et al. Effect of lake water on algal biomass and microbial community structure in municipal wastewater-based lab-scale photobioreactors. Applied microbiology and biotechnology. 2015;99(15):6537-49.
26	Labonte JM, Pachiadaki M, Fergusson E, McNichol J, Grosche A, Gulmann LK, et al. Single Cell Genomics-Based Analysis of Gene Content and Expression of Prophages in a Diffuse-Flow Deep-Sea Hydrothermal System. Frontiers in microbiology. 2019;10:1262.
27	Lau NS, Zarkasi KZ, Md Sah ASR, Shu-Chien AC. Diversity and Coding Potential of the Microbiota in the Photic and Aphotic Zones of Tropical Man-Made Lake with Intensive Aquaculture Activities: a Case Study on Temengor Lake, Malaysia. Microbial ecology. 2019;78(1):20-32.
28	López-Leal G, Cornejo-Granados F, Hurtado-Ramírez JM, Mendoza-Vargas A, Ochoa-Leyva A. Functional and taxonomic classification of a greenhouse water drain metagenome. Standards in Genomic Sciences. 2018;13(1).
29	Meirelles PM, Amado-Filho GM, Pereira-Filho GH, Pinheiro HT, de Moura RL, Joyeux JC, et al. Baseline Assessment of Mesophotic Reefs of the Vitoria-Trindade Seamount Chain Based on Water Quality, Microbial Diversity, Benthic Cover and Fish Biomass Data. PloS one. 2015;10(6):e0130084.
30	Meneghine AK, Nielsen S, Varani AM, Thomas T, Carareto Alves LM. Metagenomic analysis of soil and freshwater from zoo agricultural area with organic fertilization. PloS one. 2017;12(12):e0190178.
31	Metch JW, Burrows ND, Murphy CJ, Pruden A, Vikesland PJ. Metagenomic analysis of microbial communities yields insight into impacts of nanoparticle design. Nature nanotechnology. 2018;13(3):253-9.
32	Minich JJ, Morris MM, Brown M, Doane M, Edwards MS, Michael TP, et al. Elevated temperature drives kelp microbiome dysbiosis, while elevated carbon dioxide induces water microbiome disruption. PloS one. 2018;13(2):e0192772.
33	Morales SE, Biswas A, Herndl GJ, Baltar F. Global Structuring of Phylogenetic and Functional Diversity of Pelagic Fungi by Depth and Temperature. Frontiers in Marine Science. 2019;6.
34	Naghoni A, Emtiazi G, Amoozegar MA, Cretoiu MS, Stal LJ, Etemadifar Z, et al. Microbial diversity in the hypersaline Lake Meyghan, Iran. Scientific reports. 2017;7(1):11522.
35	Nyyssonen M, Hultman J, Ahonen L, Kukkonen I, Paulin L, Laine P, et al. Taxonomically and functionally diverse microbial communities in deep crystalline rocks of the Fennoscandian shield. The ISME journal. 2014;8(1):126-38.
36	Port JA, Wallace JC, Griffith WC, Faustman EM. Metagenomic profiling of microbial composition and antibiotic resistance determinants in Puget Sound. PloS one. 2012;7(10):e48000.
37	Reiss RA, Guerra P, Makhnin O. Metagenome phylogenetic profiling of microbial community evolution in a tetrachloroethene-contaminated aquifer responding to enhanced reductive dechlorination protocols. Stand Genomic Sci. 2016;11:88.
38	Rodriguez-Brito B, Li L, Wegley L, Furlan M, Angly F, Breitbart M, et al. Viral and microbial community dynamics in four aquatic environments. The ISME journal. 2010;4(6):739-51.
39	Rusch DB, Halpern AL, Sutton G, Heidelberg KB, Williamson S, Yooseph S, et al. The Sorcerer II Global Ocean Sampling expedition: northwest Atlantic through eastern tropical Pacific. PLoS biology. 2007;5(3):e77.
40	Sangwan N, Zarraonaindia I, Hampton-Marcell JT, Ssegane H, Eshoo TW, Rijal G, et al. Differential Functional Constraints Cause Strain-Level Endemism in Polynucleobacter Populations. mSystems. 2016;1(3).
41	Schunck H, Lavik G, Desai DK, Grosskopf T, Kalvelage T, Loscher CR, et al. Giant hydrogen sulfide plume in the oxygen minimum zone off Peru supports chemolithoautotrophy. PloS one. 2013;8(8):e68661.
42	Silva BSO, Coutinho FH, Gregoracci GB, Leomil L, de Oliveira LS, Froes A, et al. Virioplankton Assemblage Structure in the Lower River and Ocean Continuum of the Amazon. mSphere. 2017;2(5).
43	Staley C, Gould TJ, Wang P, Phillips J, Cotner JB, Sadowsky MJ. Core functional traits of bacterial communities in the Upper Mississippi River show limited variation in response to land cover. Frontiers in microbiology. 2014;5:414.
44	Steffen MM, Davis TW, McKay RML, Bullerjahn GS, Krausfeldt LE, Stough JMA, et al. Ecophysiological Examination of the Lake Erie Microcystis Bloom in 2014: Linkages between Biology and the Water Supply Shutdown of Toledo, OH. Environmental science & technology. 2017;51(12):6745-55.
45	Steffen MM, Li Z, Effler TC, Hauser LJ, Boyer GL, Wilhelm SW. Comparative metagenomics of toxic freshwater cyanobacteria bloom communities on two continents. PloS one. 2012;7(8):e44002.
46	Sun X, Kop LFM, Lau MCY, Frank J, Jayakumar A, Lucker S, et al. Uncultured Nitrospina-like species are major nitrite oxidizing bacteria in oxygen minimum zones. The ISME journal. 2019;13(10):2391-402.
47	Sunagawa S, Coelho LP, Chaffron S, Kultima JR, Labadie K, Salazar G, et al. Structure and function of the global ocean microbiome. Science. 2015;348(6237):1261359.
48	Tang K, Liu K, Jiao N, Zhang Y, Chen CT. Functional metagenomic investigations of microbial communities in a shallow-sea hydrothermal system. PloS one. 2013;8(8):e72958.
49	Wallace JC, Youngblood JE, Port JA, Cullen AC, Smith MN, Workman T, et al. Variability in metagenomic samples from the Puget Sound: Relationship to temporal and anthropogenic impacts. PloS one. 2018;13(2):e0192412.
50	Wear EK, Wilbanks EG, Nelson CE, Carlson CA. Primer selection impacts specific population abundances but not community dynamics in a monthly time-series 16S rRNA gene amplicon analysis of coastal marine bacterioplankton. Environmental microbiology. 2018;20(8):2709-26.
51	Xu Z, Te SH, He Y, Gin KY. The Characteristics and Dynamics of Cyanobacteria-Heterotrophic Bacteria Between Two Estuarine Reservoirs - Tropical Versus Sub-Tropical Regions. Frontiers in microbiology. 2018;9:2531.
52	Yergeau E, Maynard C, Sanschagrin S, Champagne J, Juck D, Lee K, et al. Microbial Community Composition, Functions, and Activities in the Gulf of Mexico 1 Year after the Deepwater Horizon Accident. Applied and environmental microbiology. 2015;81(17):5855-66.
53	Yergeau E, Michel C, Tremblay J, Niemi A, King TL, Wyglinski J, et al. Metagenomic survey of the taxonomic and functional microbial communities of seawater and sea ice from the Canadian Arctic. Scientific reports. 2017;7:42242.
54	Zhao Y, Jiang B, Tang X, Liu S. Metagenomic insights into functional traits variation and coupling effects on the anammox community during reactor start-up. The Science of the total environment. 2019;687:50-60.
55	Zhuang GC, Pena-Montenegro TD, Montgomery A, Hunter KS, Joye SB. Microbial metabolism of methanol and methylamine in the Gulf of Mexico: insight into marine carbon and nitrogen cycling. Environmental microbiology. 2018;20(12):4543-54.
